# Supplementary material for: Genetic basis for broad interspecific compatibility in Solanum verrucosum
Source: Plant J. 2025 Aug 21;123(4):e70426. doi: 10.1111/tpj.70426 (PMC12368477; doi:10.1111/tpj.70426)
Supplement: Supplementary file 1 — Data S1. Synteny results from GENESPACE. [file TPJ-123-0-s001.txt]

Soltu.DM.01G000010.4	Solver.v1.01_VERG000480	ATPase family associated with various cellular activities (AAA)
Soltu.DM.01G000020.1	Solver.v1.01_VERG000490	low-molecular-weight cysteine-rich
Soltu.DM.01G000030.1	Solver.v1.01_VERG000500	Soltu.DM1S1.01G000060	glutamate decarboxylase
Soltu.DM.01G000040.1	Solver.v1.01_VERG000510	Soltu.DM1S1.01G000070	Protein XRI1
Soltu.DM.01G000050.1	Solver.v1.01_VERG000520	Soltu.DM1S1.01G000080	sodium proton exchanger, putative (NHX7) (SOS1)
Soltu.DM.01G000060.5	Solver.v1.01_VERG000530	Soltu.DM1S1.01G000100	Protein kinase superfamily protein
Soltu.DM.01G000090.1	Solver.v1.01_VERG000550	Soltu.DM1S1.01G000120	C2H2-like zinc finger protein
Soltu.DM.01G000100.1	Solver.v1.01_VERG000570	Soltu.DM1S1.01G000130	S-locus lectin protein kinase family protein
Soltu.DM.01G000110.1	Solver.v1.01_VERG000580	Soltu.DM1S1.01G000140	ENTH/VHS/GAT family protein
Soltu.DM.01G000120.1	Solver.v1.01_VERG000590	Soltu.DM1S1.01G000150	Microtubule associated protein (MAP65/ASE1) family protein
Soltu.DM.01G000130.1	Solver.v1.01_VERG000600	Soltu.DM1S1.01G000160	DNAse I-like superfamily protein
Soltu.DM.01G000140.1	Solver.v1.01_VERG000610	Soltu.DM1S1.01G000170	2-oxoglutarate (2OG) and Fe(II)-dependent oxygenase superfamily protein
Soltu.DM.01G000150.1	Solver.v1.01_VERG000620	Soltu.DM1S1.01G000190	dolichol-phosphate mannosyltransferase-related
Soltu.DM.01G000160.1	Solver.v1.01_VERG000630	Soltu.DM1S1.01G000200	xyloglucan endotransglucosylase/hydrolase
Soltu.DM.01G000170.2	Solver.v1.01_VERG000640	Soltu.DM1S1.01G000210	zinc finger protein
Soltu.DM.01G000200.1	Solver.v1.01_VERG000660	Soltu.DM1S1.01G000250	Protein of unknown function (DUF1423)
Soltu.DM.01G000220.1	Soltu.DM1S1.01G000260	Cytochrome b561/ferric reductase transmembrane protein family
Soltu.DM.01G000230.1	Solver.v1.01_VERG000670	Soltu.DM1S1.01G000270	Cytochrome b561/ferric reductase transmembrane protein family
Soltu.DM.01G000240.1	Solver.v1.01_VERG000680	Soltu.DM1S1.01G000280	ARM repeat superfamily protein
Soltu.DM.01G000250.1	Solver.v1.01_VERG000690	Soltu.DM1S1.01G000290	ENTH/ANTH/VHS superfamily protein
Soltu.DM.01G000260.1	Solver.v1.01_VERG000710	Soltu.DM1S1.01G000320	hypothetical protein
Soltu.DM.01G000270.1	Solver.v1.01_VERG000720	Soltu.DM1S1.01G000330	zinc-finger protein
Soltu.DM.01G000280.1	Solver.v1.01_VERG000730	Soltu.DM1S1.01G000340	zinc finger protein
Soltu.DM.01G000290.1	Solver.v1.01_VERG000740	Soltu.DM1S1.01G000350	UDP-Glycosyltransferase / trehalose-phosphatase family protein
Soltu.DM.01G000300.1	Solver.v1.01_VERG000750	Soltu.DM1S1.01G000360	MAC/Perforin domain-containing protein
Soltu.DM.01G000310.1	Solver.v1.01_VERG000760	Soltu.DM1S1.01G000370	S-adenosyl-L-methionine-dependent methyltransferases superfamily protein
Soltu.DM.01G000320.1	Solver.v1.01_VERG000770	Soltu.DM1S1.01G000380	S-adenosyl-L-methionine-dependent methyltransferases superfamily protein
Soltu.DM.01G000330.1	Solver.v1.01_VERG000780	Soltu.DM1S1.01G000390	S-adenosyl-L-methionine-dependent methyltransferases superfamily protein
Soltu.DM.01G000340.1	Soltu.DM1S1.01G000400	S-adenosyl-L-methionine-dependent methyltransferases superfamily protein
Soltu.DM.01G000350.1	Solver.v1.01_VERG000800	Soltu.DM1S1.01G000410	Aspartate kinase family protein
Soltu.DM.01G000360.1	Solver.v1.01_VERG000810	Soltu.DM1S1.01G000420	semialdehyde dehydrogenase family protein
Soltu.DM.01G000370.1	Soltu.DM1S1.01G000430	Sec14p-like phosphatidylinositol transfer family protein
Soltu.DM.01G000380.1	Solver.v1.01_VERG000830	Soltu.DM1S1.01G000440	Sec14p-like phosphatidylinositol transfer family protein
Soltu.DM.01G000390.1	Solver.v1.01_VERG000840	Soltu.DM1S1.01G000450	Sec14p-like phosphatidylinositol transfer family protein
Soltu.DM.01G000400.1	Solver.v1.01_VERG000850	Soltu.DM1S1.01G000460	Sec14p-like phosphatidylinositol transfer family protein
Soltu.DM.01G000410.1	Soltu.DM1S1.01G000470	NB-ARC domain-containing disease resistance protein
Soltu.DM.01G000430.1	Solver.v1.01_VERG000870	NB-ARC domain-containing disease resistance protein
Soltu.DM.01G000440.1	Soltu.DM1S1.01G000490	NB-ARC domain-containing disease resistance protein
Soltu.DM.01G000460.3	Soltu.DM1S1.01G000510	NB-ARC domain-containing disease resistance protein
Soltu.DM.01G000490.1	Solver.v1.01_VERG000900	Soltu.DM1S1.01G000540	flavin-binding, kelch repeat, f box
Soltu.DM.01G000500.1	Soltu.DM1S1.01G000550	DYNAMIN-like 1C
Soltu.DM.01G000510.1	Solver.v1.01_VERG000930	Soltu.DM1S1.01G000560	microtubule-associated proteins 70-2
Soltu.DM.01G000520.4	Solver.v1.01_VERG000940	Soltu.DM1S1.01G000570	Ankyrin repeat family protein
Soltu.DM.01G000630.1	Solver.v1.01_VERG000980	Soltu.DM1S1.01G000680	S-adenosyl-L-methionine-dependent methyltransferases superfamily protein
Soltu.DM.01G000550.1	Soltu.DM1S1.01G000600	hypothetical protein
Soltu.DM.01G000560.1	Soltu.DM1S1.01G000610	S-adenosyl-L-methionine-dependent methyltransferases superfamily protein
Soltu.DM.01G000570.1	Solver.v1.01_VERG001010	Soltu.DM1S1.01G000620	S-adenosyl-L-methionine-dependent methyltransferases superfamily protein
Soltu.DM.01G000640.1	Solver.v1.01_VERG001050	S-adenosyl-L-methionine-dependent methyltransferases superfamily protein
Soltu.DM.01G000580.1	Solver.v1.01_VERG001060	Soltu.DM1S1.01G000630	S-adenosyl-L-methionine-dependent methyltransferases superfamily protein
Soltu.DM.01G000600.1	Soltu.DM1S1.01G000650	S-adenosyl-L-methionine-dependent methyltransferases superfamily protein
Soltu.DM.01G000610.1	Solver.v1.01_VERG001120	Soltu.DM1S1.01G000660	S-adenosyl-L-methionine-dependent methyltransferases superfamily protein
Soltu.DM.01G000650.1	Solver.v1.01_VERG001160	Soltu.DM1S1.01G000700	S-adenosyl-L-methionine-dependent methyltransferases superfamily protein
Soltu.DM.01G000660.1	Solver.v1.01_VERG001170	Soltu.DM1S1.01G000710	EF hand calcium-binding protein family
Soltu.DM.01G000670.2	Solver.v1.01_VERG001230	Soltu.DM1S1.01G000720	Rubisco methyltransferase family protein
Soltu.DM.01G000690.1	Solver.v1.01_VERG001250	Soltu.DM1S1.01G000740	nudix hydrolase homolog
Soltu.DM.01G000700.1	Solver.v1.01_VERG001260	Soltu.DM1S1.01G000750	Caleosin-related family protein
Soltu.DM.01G000710.1	Solver.v1.01_VERG001270	Soltu.DM1S1.01G000760	Caleosin-related family protein
Soltu.DM.01G000720.1	Soltu.DM1S1.01G000770	hypothetical protein
Soltu.DM.01G000730.1	Solver.v1.01_VERG001290	Soltu.DM1S1.01G000780	hypothetical protein
Soltu.DM.01G000740.1	Solver.v1.01_VERG001300	Soltu.DM1S1.01G000790	receptor-like kinase
Soltu.DM.01G000750.1	Solver.v1.01_VERG001310	Soltu.DM1S1.01G000800	plant UBX domain-containing protein
Soltu.DM.01G000760.2	Solver.v1.01_VERG001320	Soltu.DM1S1.01G000810	jasmonate-zim-domain protein
Soltu.DM.01G000770.1	Solver.v1.01_VERG001330	Ribonuclease inhibitor
Soltu.DM.01G000780.1	Solver.v1.01_VERG001340	Soltu.DM1S1.01G000820	Dynein light chain type 1 family protein
Soltu.DM.01G000790.1	Solver.v1.01_VERG001350	Soltu.DM1S1.01G000830	PLANT CADMIUM RESISTANCE
Soltu.DM.01G000800.4	Solver.v1.01_VERG001360	Soltu.DM1S1.01G000840	Protein of unknown function (DUF677)
Soltu.DM.01G000810.1	Solver.v1.01_VERG001370	Soltu.DM1S1.01G000850	IAA-leucine resistant (ILR)-like
Soltu.DM.01G000820.1	Solver.v1.01_VERG001380	Soltu.DM1S1.01G000860	Peptidase M20/M25/M40 family protein
Soltu.DM.01G000830.1	Solver.v1.01_VERG001390	Soltu.DM1S1.01G000870	NAD(P)-binding Rossmann-fold superfamily protein
Soltu.DM.01G000850.1	Solver.v1.01_VERG001400	Soltu.DM1S1.01G000890	NAD(P)-binding Rossmann-fold superfamily protein
Soltu.DM.01G000860.1	Solver.v1.01_VERG001410	Soltu.DM1S1.01G000900	NAD(P)-binding Rossmann-fold superfamily protein
Soltu.DM.01G000870.1	Solver.v1.01_VERG001420	Soltu.DM1S1.01G000910	SKU5  similar
Soltu.DM.01G000880.1	Solver.v1.01_VERG001430	Soltu.DM1S1.01G000920	protein containing PDZ domain, a K-box domain, and a TPR region
Soltu.DM.01G000900.1	Solver.v1.01_VERG001450	Soltu.DM1S1.01G000940	conserved hypothetical protein
Soltu.DM.01G000910.1	Solver.v1.01_VERG001460	Soltu.DM1S1.01G000950	Lysyl-tRNA synthetase, class II
Soltu.DM.01G000930.1	Solver.v1.01_VERG001480	Soltu.DM1S1.01G000970	Protein of Unknown Function (DUF239)
Soltu.DM.01G000940.1	Solver.v1.01_VERG001490	Soltu.DM1S1.01G000980	cytosolic NADP+-dependent isocitrate dehydrogenase
Soltu.DM.01G000950.1	Solver.v1.01_VERG001500	Soltu.DM1S1.01G000990	Protein of unknown function (DUF1639)
Soltu.DM.01G000960.1	Solver.v1.01_VERG001510	Soltu.DM1S1.01G001000	Protein of unknown function (DUF1639)
Soltu.DM.01G000970.1	Solver.v1.01_VERG001520	Soltu.DM1S1.01G001010	APR-like
Soltu.DM.01G000980.1	Solver.v1.01_VERG001530	Soltu.DM1S1.01G001020	GDSL-like Lipase/Acylhydrolase superfamily protein
Soltu.DM.01G000990.1	Solver.v1.01_VERG001540	Soltu.DM1S1.01G001030	Mitochondrial substrate carrier family protein
Soltu.DM.01G001040.1	Solver.v1.01_VERG001550	Soltu.DM1S1.01G001050	NB-ARC domain-containing disease resistance protein
Soltu.DM.01G001050.1	Solver.v1.01_VERG001560	Soltu.DM1S1.01G001060	ARM repeat superfamily protein
Soltu.DM.01G001090.1	Solver.v1.01_VERG001570	Soltu.DM1S1.01G001070	related to AP2
Soltu.DM.01G001100.5	Solver.v1.01_VERG001580	Soltu.DM1S1.01G001090	Plant protein 1589 of unknown function (A_thal_3526) domain containing protein
Soltu.DM.01G001120.1	Solver.v1.01_VERG001590	Soltu.DM1S1.01G001100	Disease resistance protein (CC-NBS-LRR class) family
Soltu.DM.01G001150.1	Solver.v1.01_VERG001600	Soltu.DM1S1.01G001120	ARM repeat superfamily protein
Soltu.DM.01G001160.1	Solver.v1.01_VERG001610	Soltu.DM1S1.01G001130	ARM repeat superfamily protein
Soltu.DM.01G001170.1	Solver.v1.01_VERG001620	Soltu.DM1S1.01G001140	ARM repeat superfamily protein
Soltu.DM.01G001180.1	Solver.v1.01_VERG001630	Soltu.DM1S1.01G001150	RING/U-box superfamily protein
Soltu.DM.01G001190.1	Solver.v1.01_VERG001640	Soltu.DM1S1.01G001160	myb domain protein
Soltu.DM.01G001200.1	Solver.v1.01_VERG001650	Soltu.DM1S1.01G001170	BTB/POZ domain-containing protein At3g05675
Soltu.DM.01G001210.2	Solver.v1.01_VERG001660	Soltu.DM1S1.01G001180	Putative lysine decarboxylase family protein
Soltu.DM.01G001220.1	Solver.v1.01_VERG001670	Soltu.DM1S1.01G001190	calcium ion binding
Soltu.DM.01G001250.1	Solver.v1.01_VERG001710	receptor like protein
Soltu.DM.01G001270.1	Soltu.DM1S1.01G001410	hypothetical protein
Soltu.DM.01G001320.1	Soltu.DM1S1.01G001320	Leucine-rich receptor-like protein kinase family protein
Soltu.DM.01G001300.1	Soltu.DM1S1.01G001370	receptor like protein
Soltu.DM.01G001310.1	Soltu.DM1S1.01G001390	hypothetical protein
Soltu.DM.01G001330.1	Solver.v1.01_VERG001750	Soltu.DM1S1.01G001480	calmodulin-binding family protein
Soltu.DM.01G001340.3	Solver.v1.01_VERG001760	Soltu.DM1S1.01G001490	MAK16 protein-related
Soltu.DM.01G001350.1	Solver.v1.01_VERG001770	Soltu.DM1S1.01G001500	SC35-like splicing factor 30A
Soltu.DM.01G001360.6	Solver.v1.01_VERG001780	Soltu.DM1S1.01G001510	O-Glycosyl hydrolases family 17 protein
Soltu.DM.01G001370.1	Solver.v1.01_VERG001800	Soltu.DM1S1.01G001520	Ubiquitin-conjugating enzyme family protein
Soltu.DM.01G001380.1	Solver.v1.01_VERG001840	Soltu.DM1S1.01G001530	hypothetical protein
Soltu.DM.01G001390.1	Solver.v1.01_VERG001820	Soltu.DM1S1.01G001540	Proline-rich extensin-like family protein
Soltu.DM.01G001400.1	Solver.v1.01_VERG001830	Proline-rich extensin-like family protein
Soltu.DM.01G001410.1	Solver.v1.01_VERG001850	Soltu.DM1S1.01G001550	hypothetical protein
Soltu.DM.01G001440.1	Solver.v1.01_VERG001880	Soltu.DM1S1.01G001590	HXXXD-type acyl-transferase family protein
Soltu.DM.01G001450.1	Solver.v1.01_VERG001890	Soltu.DM1S1.01G001600	Amino acid permease family protein
Soltu.DM.01G001460.1	Solver.v1.01_VERG001900	Soltu.DM1S1.01G001610	Acid phosphatase/vanadium-dependent haloperoxidase-related protein
Soltu.DM.01G001470.1	Solver.v1.01_VERG001910	Soltu.DM1S1.01G001620	Amino acid permease family protein
Soltu.DM.01G001480.1	Solver.v1.01_VERG001920	Soltu.DM1S1.01G001630	Lipase/lipooxygenase, PLAT/LH2 family protein
Soltu.DM.01G001490.1	Solver.v1.01_VERG001930	Soltu.DM1S1.01G001640	PHYTOENE SYNTHASE
Soltu.DM.01G001500.1	Solver.v1.01_VERG001940	Soltu.DM1S1.01G001650	protein phosphatase 2A-4
Soltu.DM.01G001520.2	Solver.v1.01_VERG001960	Soltu.DM1S1.01G001660	P-loop containing nucleoside triphosphate hydrolases superfamily protein
Soltu.DM.01G001530.1	Solver.v1.01_VERG001970	Soltu.DM1S1.01G001670	Galactose oxidase/kelch repeat superfamily protein
Soltu.DM.01G001540.1	Solver.v1.01_VERG001980	Soltu.DM1S1.01G001680	Protein of unknown function, DUF538
Soltu.DM.01G001550.1	Solver.v1.01_VERG001990	Soltu.DM1S1.01G001690	Bifunctional inhibitor/lipid-transfer protein/seed storage 2S albumin superfamily protein
Soltu.DM.01G001560.3	Solver.v1.01_VERG002000	Soltu.DM1S1.01G001700	transferases, transferring hexosyl groups
Soltu.DM.01G001570.1	Solver.v1.01_VERG002010	Soltu.DM1S1.01G001710	RNA-binding KH domain-containing protein
Soltu.DM.01G001580.1	Solver.v1.01_VERG002020	Soltu.DM1S1.01G001720	conserved hypothetical protein
Soltu.DM.01G001590.1	Solver.v1.01_VERG002030	Soltu.DM1S1.01G001730	histone mono-ubiquitination
Soltu.DM.01G001600.1	Solver.v1.01_VERG002040	Soltu.DM1S1.01G001740	Family of unknown function (DUF716)
Soltu.DM.01G001610.1	Solver.v1.01_VERG002050	Soltu.DM1S1.01G001750	Disease resistance-responsive (dirigent-like protein) family protein
Soltu.DM.01G001620.1	Solver.v1.01_VERG002060	Soltu.DM1S1.01G001760	rRNA processing protein-related
Soltu.DM.01G001630.1	Solver.v1.01_VERG002070	Soltu.DM1S1.01G001770	chromomethylase
Soltu.DM.01G001640.1	Solver.v1.01_VERG002080	Soltu.DM1S1.01G001780	2A phosphatase associated protein of 46 kD
Soltu.DM.01G001650.1	Solver.v1.01_VERG002090	Soltu.DM1S1.01G001790	Protein kinase family protein
Soltu.DM.01G001660.2	Solver.v1.01_VERG002100	Soltu.DM1S1.01G001800	DnaJ/Hsp40 cysteine-rich domain superfamily protein
Soltu.DM.01G001670.1	Solver.v1.01_VERG002110	Soltu.DM1S1.01G001810	homolog of yeast CDT1 A
Soltu.DM.01G001680.1	Solver.v1.01_VERG002120	Soltu.DM1S1.01G001820	Cation efflux family protein
Soltu.DM.01G001690.1	Soltu.DM1S1.01G001830	60S acidic ribosomal protein family
Soltu.DM.01G001710.1	Solver.v1.01_VERG002130	Soltu.DM1S1.01G001840	root hair specific
Soltu.DM.01G001720.2	Solver.v1.01_VERG002140	Soltu.DM1S1.01G001850	rRNA processing protein-related
Soltu.DM.01G001730.1	Solver.v1.01_VERG002150	Soltu.DM1S1.01G001860	P-loop containing nucleoside triphosphate hydrolases superfamily protein
Soltu.DM.01G001740.1	Solver.v1.01_VERG002160	Soltu.DM1S1.01G001870	seven in absentia of Arabidopsis
Soltu.DM.01G001760.1	Solver.v1.01_VERG002180	Soltu.DM1S1.01G001880	embryo defective
Soltu.DM.01G001770.2	Solver.v1.01_VERG002190	Soltu.DM1S1.01G001890	histone-lysine N-methyltransferase ASHH3
Soltu.DM.01G001790.1	Solver.v1.01_VERG002200	Soltu.DM1S1.01G001900	Peptidase family C54 protein
Soltu.DM.01G001800.2	Solver.v1.01_VERG002210	Soltu.DM1S1.01G001910	Mannose-binding lectin superfamily protein
Soltu.DM.01G001810.1	Solver.v1.01_VERG002220	Soltu.DM1S1.01G001930	hypothetical protein
Soltu.DM.01G001820.1	Solver.v1.01_VERG002250	Soltu.DM1S1.01G001940	ribonuclease P family protein / Rpp14 family protein
Soltu.DM.01G001830.1	Solver.v1.01_VERG002260	Soltu.DM1S1.01G001950	10-formyltetrahydrofolate synthetase
Soltu.DM.01G001840.1	Solver.v1.01_VERG002270	Soltu.DM1S1.01G001960	peroxidase
Soltu.DM.01G001850.1	Solver.v1.01_VERG002280	Soltu.DM1S1.01G001970	peroxidase
Soltu.DM.01G001860.1	Solver.v1.01_VERG002290	Soltu.DM1S1.01G001980	Peroxidase superfamily protein
Soltu.DM.01G001880.1	Solver.v1.01_VERG002300	Late embryogenesis abundant (LEA) hydroxyproline-rich glycoprotein family
Soltu.DM.01G001890.2	Solver.v1.01_VERG002310	Soltu.DM1S1.01G001990	Plastid-lipid associated protein PAP / fibrillin family protein
Soltu.DM.01G001900.2	Solver.v1.01_VERG002320	Soltu.DM1S1.01G002000	P-loop containing nucleoside triphosphate hydrolases superfamily protein
Soltu.DM.01G001910.1	Solver.v1.01_VERG002330	Soltu.DM1S1.01G002020	glucan synthase-like
Soltu.DM.01G001920.1	Solver.v1.01_VERG002350	Soltu.DM1S1.01G002060	glucan synthase-like
Soltu.DM.01G001930.1	Solver.v1.01_VERG002360	Soltu.DM1S1.01G002070	Transducin/WD40 repeat-like superfamily protein
Soltu.DM.01G001940.1	Solver.v1.01_VERG002390	Soltu.DM1S1.01G002080	hypothetical protein
Soltu.DM.01G001950.1	Solver.v1.01_VERG002380	Soltu.DM1S1.01G002090	hypothetical protein
Soltu.DM.01G001980.1	Solver.v1.01_VERG002420	hypothetical protein
Soltu.DM.01G001990.3	Solver.v1.01_VERG002440	Soltu.DM1S1.01G002110	fatty acid desaturase
Soltu.DM.01G002000.1	Solver.v1.01_VERG002450	Soltu.DM1S1.01G002120	Major facilitator superfamily protein
Soltu.DM.01G002010.1	Solver.v1.01_VERG002460	Soltu.DM1S1.01G002130	NAD(P)-binding Rossmann-fold superfamily protein
Soltu.DM.01G002020.1	Solver.v1.01_VERG002470	Soltu.DM1S1.01G002140	Nse4, component of Smc5/6 DNA repair complex
Soltu.DM.01G002050.1	Solver.v1.01_VERG002480	Soltu.DM1S1.01G002160	alpha/beta-Hydrolases superfamily protein
Soltu.DM.01G002060.1	Solver.v1.01_VERG002490	Soltu.DM1S1.01G002170	conserved hypothetical protein
Soltu.DM.01G002070.1	Solver.v1.01_VERG002500	Soltu.DM1S1.01G002190	Pentatricopeptide repeat (PPR) superfamily protein
Soltu.DM.01G002080.1	Solver.v1.01_VERG002510	GroES-like zinc-binding alcohol dehydrogenase family protein
Soltu.DM.01G002090.1	Solver.v1.01_VERG002760	Soltu.DM1S1.01G002200	receptor-like protein kinase
Soltu.DM.01G002100.1	Soltu.DM1S1.01G002210	receptor-like protein kinase
Soltu.DM.01G002120.1	Soltu.DM1S1.01G002230	receptor-like protein kinase
Soltu.DM.01G002130.1	Soltu.DM1S1.01G002240	receptor-like protein kinase
Soltu.DM.01G002140.1	Solver.v1.01_VERG002530	Soltu.DM1S1.01G002250	lipoxygenase
Soltu.DM.01G004170.1	Solver.v1.01_VERG004530	Solver.v1.01_VERG000100	Solver.v1.01_VERG002590	Soltu.DM1S1.01G004160	receptor like protein
Soltu.DM.01G002150.1	Soltu.DM1S1.01G002270	lipoxygenase
Soltu.DM.01G002160.1	Solver.v1.01_VERG002620	lipoxygenase
Soltu.DM.01G002190.1	Solver.v1.01_VERG002700	Soltu.DM1S1.01G002310	2-oxoglutarate (2OG) and Fe(II)-dependent oxygenase superfamily protein
Soltu.DM.01G002210.1	Solver.v1.01_VERG002710	Soltu.DM1S1.01G002330	2-oxoglutarate (2OG) and Fe(II)-dependent oxygenase superfamily protein
Soltu.DM.01G002220.3	Solver.v1.01_VERG002740	Soltu.DM1S1.01G002340	2-oxoglutarate (2OG) and Fe(II)-dependent oxygenase superfamily protein
Soltu.DM.01G002280.1	Solver.v1.01_VERG002780	Soltu.DM1S1.01G002390	Calcium-dependent lipid-binding (CaLB domain) plant phosphoribosyltransferase family protein
Soltu.DM.01G002290.5	Solver.v1.01_VERG002790	Soltu.DM1S1.01G002400	NAD(P)-binding Rossmann-fold superfamily protein
Soltu.DM.01G002300.1	Solver.v1.01_VERG002800	Soltu.DM1S1.01G002410	AMP-dependent synthetase and ligase family protein
Soltu.DM.01G002310.1	Solver.v1.01_VERG002810	Soltu.DM1S1.01G002420	ETHYLENE-INSENSITIVE3-like
Soltu.DM.01G002330.1	Solver.v1.01_VERG002820	Soltu.DM1S1.01G002450	Subtilisin-like serine endopeptidase family protein
Soltu.DM.01G002340.1	Solver.v1.01_VERG002840	Soltu.DM1S1.01G002460	Cyclin/Brf1-like TBP-binding protein
Soltu.DM.01G002350.1	Solver.v1.01_VERG002850	Soltu.DM1S1.01G002470	UDP-Glycosyltransferase superfamily protein
Soltu.DM.01G002360.1	Solver.v1.01_VERG002860	Soltu.DM1S1.01G002480	2-oxoglutarate (2OG) and Fe(II)-dependent oxygenase superfamily protein
Soltu.DM.01G002370.1	Solver.v1.01_VERG002870	Soltu.DM1S1.01G002490	IRK-interacting protein
Soltu.DM.01G002380.1	Solver.v1.01_VERG002880	Soltu.DM1S1.01G002500	conserved hypothetical protein
Soltu.DM.01G002390.3	Solver.v1.01_VERG002890	Soltu.DM1S1.01G002510	DEA(D/H)-box RNA helicase family protein
Soltu.DM.01G002400.2	Solver.v1.01_VERG002900	Soltu.DM1S1.01G002520	ABC-2 type transporter family protein
Soltu.DM.01G002410.1	Solver.v1.01_VERG002910	Soltu.DM1S1.01G002530	calcium-dependent protein kinase
Soltu.DM.01G002420.1	Solver.v1.01_VERG002920	Soltu.DM1S1.01G002540	Plant invertase/pectin methylesterase inhibitor superfamily protein
Soltu.DM.01G002450.1	Solver.v1.01_VERG002940	Plant invertase/pectin methylesterase inhibitor superfamily protein
Soltu.DM.01G002460.1	Solver.v1.01_VERG002960	Protein of unknown function (DUF604)
Soltu.DM.01G002470.1	Solver.v1.01_VERG002970	Soltu.DM1S1.01G002570	Polynucleotidyl transferase, ribonuclease H-like superfamily protein
Soltu.DM.01G002480.1	Solver.v1.01_VERG002980	Soltu.DM1S1.01G002580	conserved hypothetical protein
Soltu.DM.01G002490.1	Solver.v1.01_VERG002990	Soltu.DM1S1.01G002590	methionine aminopeptidase 2B
Soltu.DM.01G002500.1	Solver.v1.01_VERG003000	Soltu.DM1S1.01G002600	RING-H2 group F2A
Soltu.DM.01G002510.1	Solver.v1.01_VERG003010	Soltu.DM1S1.01G002610	FASCICLIN-like arabinogalactan protein 16 precursor
Soltu.DM.01G002520.2	Solver.v1.01_VERG003020	Soltu.DM1S1.01G002620	TPX2 (targeting protein for Xklp2) protein family
Soltu.DM.01G002530.1	Solver.v1.01_VERG003030	Soltu.DM1S1.01G002630	calcium dependent protein kinase
Soltu.DM.01G002540.1	Solver.v1.01_VERG003040	Soltu.DM1S1.01G002640	Pentatricopeptide repeat (PPR) superfamily protein
Soltu.DM.01G002550.1	Solver.v1.01_VERG003050	Soltu.DM1S1.01G002650	DNAJ heat shock N-terminal domain-containing protein
Soltu.DM.01G002560.3	Solver.v1.01_VERG003060	Soltu.DM1S1.01G002660	conserved hypothetical protein
Soltu.DM.01G002580.1	Solver.v1.01_VERG003070	Soltu.DM1S1.01G002670	SET domain protein
Soltu.DM.01G002590.1	Solver.v1.01_VERG003080	Soltu.DM1S1.01G002680	conserved hypothetical protein
Soltu.DM.01G002600.1	Solver.v1.01_VERG003090	Soltu.DM1S1.01G002690	Glutaredoxin family protein
Soltu.DM.01G002610.1	Solver.v1.01_VERG003100	Immunoglobulin E-set superfamily protein
Soltu.DM.01G002620.1	Solver.v1.01_VERG003110	Soltu.DM1S1.01G002700	RING/U-box superfamily protein
Soltu.DM.01G002630.1	Solver.v1.01_VERG003120	Soltu.DM1S1.01G002710	hypothetical protein
Soltu.DM.01G002640.1	Solver.v1.01_VERG003130	Soltu.DM1S1.01G002720	Tetratricopeptide repeat (TPR)-like superfamily protein
Soltu.DM.01G002650.1	Solver.v1.01_VERG003140	Soltu.DM1S1.01G002730	nuclear factor Y, subunit A10
Soltu.DM.01G002660.1	Solver.v1.01_VERG003150	Soltu.DM1S1.01G002740	chloroplast RNA-binding protein
Soltu.DM.01G002670.1	Solver.v1.01_VERG003160	Soltu.DM1S1.01G002750	syntaxin of plants
Soltu.DM.01G002680.1	Solver.v1.01_VERG003170	Soltu.DM1S1.01G002760	Tetratricopeptide repeat (TPR)-like superfamily protein
Soltu.DM.01G002690.1	Solver.v1.01_VERG003180	Soltu.DM1S1.01G002770	RNA helicase family protein
Soltu.DM.01G002710.2	Solver.v1.01_VERG003190	Soltu.DM1S1.01G002790	catalytics;transferases;[acyl-carrier-protein] S-malonyltransferases;binding
Soltu.DM.01G002720.1	Solver.v1.01_VERG003200	Soltu.DM1S1.01G002800	F-box family protein
Soltu.DM.01G002730.2	Solver.v1.01_VERG003210	Soltu.DM1S1.01G002810	Dof-type zinc finger DNA-binding family protein
Soltu.DM.01G002740.1	Solver.v1.01_VERG003220	Soltu.DM1S1.01G002820	Dof-type zinc finger DNA-binding family protein
Soltu.DM.01G002750.1	Solver.v1.01_VERG003230	Soltu.DM1S1.01G002830	plant U-box
Soltu.DM.01G002760.1	Solver.v1.01_VERG003240	Soltu.DM1S1.01G002840	plant U-box
Soltu.DM.01G002770.1	Soltu.DM1S1.01G002860	plant U-box
Soltu.DM.01G002810.1	Solver.v1.01_VERG003280	Soltu.DM1S1.01G002880	plant U-box
Soltu.DM.01G002820.1	Solver.v1.01_VERG003290	Soltu.DM1S1.01G002890	plant U-box
Soltu.DM.01G002830.1	Solver.v1.01_VERG003300	Soltu.DM1S1.01G002900	plant U-box
Soltu.DM.01G002840.2	Solver.v1.01_VERG003310	Soltu.DM1S1.01G002910	BTB/POZ domain-containing protein
Soltu.DM.01G002850.1	Solver.v1.01_VERG003320	Soltu.DM1S1.01G002920	BEL1-like homeodomain
Soltu.DM.01G002860.1	Solver.v1.01_VERG003330	Soltu.DM1S1.01G002930	Aluminium activated malate transporter family protein
Soltu.DM.01G002870.1	Solver.v1.01_VERG003360	Soltu.DM1S1.01G002940	Aluminium activated malate transporter family protein
Soltu.DM.01G002880.1	Solver.v1.01_VERG003350	Aluminium activated malate transporter family protein
Soltu.DM.01G002900.1	Solver.v1.01_VERG003370	Soltu.DM1S1.01G002950	UDP-Glycosyltransferase superfamily protein
Soltu.DM.01G002910.1	Solver.v1.01_VERG003380	Soltu.DM1S1.01G002960	NC domain-containing protein-related
Soltu.DM.01G002920.2	Solver.v1.01_VERG003390	Soltu.DM1S1.01G002970	protein serine/threonine kinases;ATP binding;catalytics
Soltu.DM.01G002930.1	Solver.v1.01_VERG003400	Soltu.DM1S1.01G002980	transmembrane kinase
Soltu.DM.01G002940.2	Solver.v1.01_VERG003410	Soltu.DM1S1.01G002990	ARM repeat superfamily protein
Soltu.DM.01G002950.1	Solver.v1.01_VERG003420	Soltu.DM1S1.01G003000	Coatomer, beta subunit
Soltu.DM.01G002960.1	Solver.v1.01_VERG003450	Soltu.DM1S1.01G003020	F-box family protein
Soltu.DM.01G002970.1	Solver.v1.01_VERG003460	Soltu.DM1S1.01G003030	damaged DNA binding;DNA-directed DNA polymerases
Soltu.DM.01G002980.1	Solver.v1.01_VERG003470	Soltu.DM1S1.01G003040	C2 calcium/lipid-binding plant phosphoribosyltransferase family protein
Soltu.DM.01G002990.1	Solver.v1.01_VERG003480	Soltu.DM1S1.01G003050	Spc97 / Spc98 family of spindle pole body (SBP) component
Soltu.DM.01G003000.1	Solver.v1.01_VERG003490	Soltu.DM1S1.01G003070	hypothetical protein
Soltu.DM.01G003010.1	Solver.v1.01_VERG003500	Soltu.DM1S1.01G003080	hypothetical protein
Soltu.DM.01G003030.1	Solver.v1.01_VERG003520	Soltu.DM1S1.01G003100	hydroxyproline-rich glycoprotein family protein
Soltu.DM.01G003040.1	Soltu.DM1S1.01G003110	NDR1/HIN1-like
Soltu.DM.01G003050.1	Solver.v1.01_VERG003530	Soltu.DM1S1.01G003120	NDR1/HIN1-like
Soltu.DM.01G003080.1	Solver.v1.01_VERG003540	Soltu.DM1S1.01G003140	Ribosomal RNA processing Brix domain protein
Soltu.DM.01G003090.1	Solver.v1.01_VERG003550	Soltu.DM1S1.01G003150	Double Clp-N motif-containing P-loop nucleoside triphosphate hydrolases superfamily protein
Soltu.DM.01G003100.1	Solver.v1.01_VERG003560	Soltu.DM1S1.01G003160	Putative lysine decarboxylase family protein
Soltu.DM.01G003110.1	Solver.v1.01_VERG003570	Soltu.DM1S1.01G003170	Tetratricopeptide repeat (TPR)-like superfamily protein
Soltu.DM.01G003120.1	Solver.v1.01_VERG003580	Soltu.DM1S1.01G003180	2-cysteine peroxiredoxin B
Soltu.DM.01G003130.1	Solver.v1.01_VERG003590	Soltu.DM1S1.01G003210	Mitochondrial transcription termination factor family protein
Soltu.DM.01G003140.1	Solver.v1.01_VERG003600	Soltu.DM1S1.01G003220	E2F transcription factor
Soltu.DM.01G003150.1	Solver.v1.01_VERG003610	Soltu.DM1S1.01G003240	conserved hypothetical protein
Soltu.DM.01G003160.4	Solver.v1.01_VERG003620	Soltu.DM1S1.01G003230	Abscisic acid-responsive (TB2/DP1, HVA22) family protein
Soltu.DM.01G003180.1	Solver.v1.01_VERG003630	Soltu.DM1S1.01G003250	alpha/beta-Hydrolases superfamily protein
Soltu.DM.01G003190.1	Solver.v1.01_VERG003640	Soltu.DM1S1.01G003260	Ovate family protein
Soltu.DM.01G003200.1	Solver.v1.01_VERG003650	Soltu.DM1S1.01G003270	ovate family protein
Soltu.DM.01G003220.1	Solver.v1.01_VERG003670	Soltu.DM1S1.01G003290	Polynucleotidyl transferase, ribonuclease H-like superfamily protein
Soltu.DM.01G003230.1	Solver.v1.01_VERG003680	Soltu.DM1S1.01G003300	Tetratricopeptide repeat (TPR)-like superfamily protein
Soltu.DM.01G003240.1	Solver.v1.01_VERG003700	hypothetical protein
Soltu.DM.01G003250.1	Solver.v1.01_VERG003720	Soltu.DM1S1.01G003310	ubiquitin E2 variant 1D-4
Soltu.DM.01G003260.1	Solver.v1.01_VERG003730	Soltu.DM1S1.01G003320	conserved hypothetical protein
Soltu.DM.01G003270.1	Solver.v1.01_VERG003740	Soltu.DM1S1.01G003330	GTP binding
Soltu.DM.01G003280.2	Solver.v1.01_VERG003750	Soltu.DM1S1.01G003340	indeterminate(ID)-domain
Soltu.DM.01G003290.1	Solver.v1.01_VERG003760	basic helix-loop-helix (bHLH) DNA-binding superfamily protein
Soltu.DM.01G003300.1	Solver.v1.01_VERG003770	Soltu.DM1S1.01G003350	Protein of unknown function (DUF1084)
Soltu.DM.01G003320.1	Solver.v1.01_VERG003790	Soltu.DM1S1.01G003370	Succinyl-CoA ligase, alpha subunit
Soltu.DM.01G003330.1	Solver.v1.01_VERG003800	Soltu.DM1S1.01G003380	nicotinamidase
Soltu.DM.01G003340.1	Solver.v1.01_VERG003810	Soltu.DM1S1.01G003390	HXXXD-type acyl-transferase family protein
Soltu.DM.01G003350.2	Solver.v1.01_VERG003820	Soltu.DM1S1.01G003400	F-box family protein
Soltu.DM.01G003360.1	Solver.v1.01_VERG003830	Soltu.DM1S1.01G003410	alanine-2-oxoglutarate aminotransferase
Soltu.DM.01G003400.1	Soltu.DM1S1.01G003420	NB-ARC domain-containing disease resistance protein
Soltu.DM.01G003410.1	Solver.v1.01_VERG003840	Soltu.DM1S1.01G003430	Peroxidase superfamily protein
Soltu.DM.01G003420.1	Solver.v1.01_VERG003850	Soltu.DM1S1.01G003440	alpha/beta-Hydrolases superfamily protein
Soltu.DM.01G003470.1	Solver.v1.01_VERG003910	Soltu.DM1S1.01G003490	cysteine-rich RLK (RECEPTOR-like protein kinase)
Soltu.DM.01G003480.1	Solver.v1.01_VERG003880	Soltu.DM1S1.01G003470	cysteine-rich RLK (RECEPTOR-like protein kinase)
Soltu.DM.01G003520.1	Solver.v1.01_VERG003920	ADP-ribosylation factor A1F
Soltu.DM.01G003530.1	Solver.v1.01_VERG003930	Soltu.DM1S1.01G003520	TATA binding protein
Soltu.DM.01G003540.1	Solver.v1.01_VERG003940	Soltu.DM1S1.01G003530	Domain of unknown function (DUF220)
Soltu.DM.01G003550.1	Solver.v1.01_VERG003950	Soltu.DM1S1.01G003540	equilibrative nucleotide transporter
Soltu.DM.01G003570.1	Solver.v1.01_VERG003980	Soltu.DM1S1.01G003560	TRICHOME BIREFRINGENCE-LIKE
Soltu.DM.01G003580.4	Solver.v1.01_VERG003990	Soltu.DM1S1.01G003570	RNase H family protein
Soltu.DM.01G003590.1	Solver.v1.01_VERG004000	Soltu.DM1S1.01G003580	Protein of unknown function (DUF1350)
Soltu.DM.01G003600.1	Solver.v1.01_VERG004020	Soltu.DM1S1.01G003590	ribosomal protein S27
Soltu.DM.01G003610.1	Solver.v1.01_VERG004010	Soltu.DM1S1.01G003600	ribosomal protein S27
Soltu.DM.01G003620.1	Soltu.DM1S1.01G003610	transferases, transferring glycosyl groups
Soltu.DM.01G003630.1	Solver.v1.01_VERG004030	Soltu.DM1S1.01G003620	CYTOCHROME P450 51G1
Soltu.DM.01G003640.2	Solver.v1.01_VERG004040	Soltu.DM1S1.01G003630	histone acetyltransferase of the CBP family
Soltu.DM.01G003650.1	Soltu.DM1S1.01G003640	hypothetical protein
Soltu.DM.01G003660.2	Solver.v1.01_VERG004050	Soltu.DM1S1.01G003650	glutaredoxin-related
Soltu.DM.01G003670.1	Solver.v1.01_VERG004060	Soltu.DM1S1.01G003660	phytosulfokin receptor
Soltu.DM.01G003680.1	Solver.v1.01_VERG004070	Soltu.DM1S1.01G003670	hypothetical protein
Soltu.DM.01G003690.1	Solver.v1.01_VERG004080	Soltu.DM1S1.01G003680	Protein prenylyltransferase superfamily protein
Soltu.DM.01G003710.1	Solver.v1.01_VERG004090	Soltu.DM1S1.01G003690	CCCH-type zinc finger family protein
Soltu.DM.01G003730.1	Solver.v1.01_VERG004130	Soltu.DM1S1.01G003710	Remorin family protein
Soltu.DM.01G003740.1	Soltu.DM1S1.01G003720	sugar transporter
Soltu.DM.01G003750.1	Solver.v1.01_VERG004150	Soltu.DM1S1.01G003730	Rubber elongation factor protein (REF)
Soltu.DM.01G003720.1	Solver.v1.01_VERG004160	Soltu.DM1S1.01G003700	Remorin family protein
Soltu.DM.01G003760.1	Solver.v1.01_VERG004180	Soltu.DM1S1.01G003740	Remorin family protein
Soltu.DM.01G003770.1	Solver.v1.01_VERG004190	Soltu.DM1S1.01G003750	Remorin family protein
Soltu.DM.01G003780.2	Solver.v1.01_VERG004210	Soltu.DM1S1.01G003760	Potential DNA-binding domain containing protein
Soltu.DM.01G003800.2	Solver.v1.01_VERG004240	Soltu.DM1S1.01G003770	conserved hypothetical protein
Soltu.DM.01G003810.1	Solver.v1.01_VERG004260	Soltu.DM1S1.01G003790	TCP family transcription factor
Soltu.DM.01G003820.1	Solver.v1.01_VERG004270	Soltu.DM1S1.01G003800	Major facilitator superfamily protein
Soltu.DM.01G003830.1	Solver.v1.01_VERG004280	Soltu.DM1S1.01G003810	thioredoxin X
Soltu.DM.01G003840.1	Solver.v1.01_VERG004290	Soltu.DM1S1.01G003820	E2F-associated phosphoprotein domain containing protein
Soltu.DM.01G003850.1	Solver.v1.01_VERG004300	Soltu.DM1S1.01G003830	prefoldin
Soltu.DM.01G003860.3	Solver.v1.01_VERG004310	Soltu.DM1S1.01G003840	phosphotyrosyl phosphatase activator (PTPA) family protein
Soltu.DM.01G003870.1	Solver.v1.01_VERG004320	Soltu.DM1S1.01G003850	pyrimidine d
Soltu.DM.01G003880.1	Soltu.DM1S1.01G003860	HXXXD-type acyl-transferase family protein
Soltu.DM.01G003890.1	Solver.v1.01_VERG004330	Soltu.DM1S1.01G003870	tRNA synthetase beta subunit family protein
Soltu.DM.01G003920.1	Solver.v1.01_VERG004360	Soltu.DM1S1.01G003890	acetyl Co-enzyme a carboxylase biotin carboxylase subunit
Soltu.DM.01G003930.1	Solver.v1.01_VERG004370	Soltu.DM1S1.01G003900	Ribosomal protein L19 family protein
Soltu.DM.01G003940.1	Soltu.DM1S1.01G003910	DNAJ heat shock N-terminal domain-containing protein
Soltu.DM.01G003950.1	Soltu.DM1S1.01G003920	DNAJ heat shock N-terminal domain-containing protein
Soltu.DM.01G003960.1	Solver.v1.01_VERG004380	Soltu.DM1S1.01G003930	RNA-binding (RRM/RBD/RNP motifs) family protein
Soltu.DM.01G003970.1	Solver.v1.01_VERG004390	Soltu.DM1S1.01G003940	RP non-ATPase subunit 8A
Soltu.DM.01G003990.1	Solver.v1.01_VERG004410	Soltu.DM1S1.01G003960	receptor like protein
Soltu.DM.01G004000.1	Solver.v1.01_VERG004420	Soltu.DM1S1.01G003970	Protein kinase family protein with leucine-rich repeat domain
Soltu.DM.01G003980.1	Solver.v1.01_VERG004430	Solver.v1.01_VERG002660	Soltu.DM1S1.01G003950	Tetratricopeptide repeat (TPR)-like superfamily protein
Soltu.DM.01G004020.1	Soltu.DM1S1.01G003990	receptor like protein
Soltu.DM.01G004040.1	Solver.v1.01_VERG000110	Soltu.DM1S1.01G004500	Protein kinase family protein with leucine-rich repeat domain
Soltu.DM.01G004250.1	Soltu.DM1S1.01G004090	hypothetical protein
Soltu.DM.01G004320.1	Soltu.DM1S1.01G004300	Tetratricopeptide repeat (TPR)-like superfamily protein
Soltu.DM.01G004340.1	Solver.v1.01_VERG004590	receptor like protein
Soltu.DM.01G004280.1	Solver.v1.01_VERG004540	Soltu.DM1S1.01G004380	receptor like protein
Soltu.DM.01G004510.1	Solver.v1.01_VERG000180	Leucine-rich receptor-like protein kinase family protein
Soltu.DM.01G004540.1	Solver.v1.01_VERG000200	Solver.v1.01_VERG004600	Soltu.DM1S1.01G004520	MATE efflux family protein
Soltu.DM.01G004560.2	Solver.v1.01_VERG000220	Solver.v1.01_VERG004620	Soltu.DM1S1.01G004540	conserved hypothetical protein
Soltu.DM.01G004570.1	Solver.v1.01_VERG004630	Solver.v1.01_VERG000230	Soltu.DM1S1.01G004550	calcium-dependent protein kinase
Soltu.DM.01G004620.1	Solver.v1.01_VERG000250	Solver.v1.01_VERG004650	Soltu.DM1S1.01G004590	mitochondrial ferredoxin
Soltu.DM.01G004630.1	Solver.v1.01_VERG000260	Solver.v1.01_VERG004660	Soltu.DM1S1.01G004600	Tetratricopeptide repeat (TPR)-like superfamily protein
Soltu.DM.01G004640.1	Soltu.DM1S1.01G004610	translocation protein-related
Soltu.DM.01G004650.1	Solver.v1.01_VERG000280	Solver.v1.01_VERG004680	Soltu.DM1S1.01G004620	nuclear factor Y, subunit A1
Soltu.DM.01G004670.1	Soltu.DM1S1.01G004650	hypothetical protein
Soltu.DM.01G004900.1	Soltu.DM1S1.01G004660	Protein kinase superfamily protein
Soltu.DM.01G004860.1	Solver.v1.01_VERG000330	Solver.v1.01_VERG004710	Soltu.DM1S1.01G004700	Protein kinase superfamily protein
Soltu.DM.01G004790.1	Solver.v1.01_VERG000380	Soltu.DM1S1.01G004850	Protein kinase superfamily protein
Soltu.DM.01G004800.1	Soltu.DM1S1.01G004710	homolog of X-ray repair cross complementing 2 (XRCC2)
Soltu.DM.01G004820.1	Soltu.DM1S1.01G004800	Protein kinase superfamily protein
Soltu.DM.01G004850.1	Soltu.DM1S1.01G004720	hypothetical protein
Soltu.DM.01G004880.5	Solver.v1.01_VERG004790	Soltu.DM1S1.01G004760	homolog of X-ray repair cross complementing 2 (XRCC2)
Soltu.DM.01G004910.1	Soltu.DM1S1.01G004780	Protein kinase superfamily protein
Soltu.DM.01G004920.1	Soltu.DM1S1.01G004790	Protein kinase superfamily protein
Soltu.DM.01G004940.1	Soltu.DM1S1.01G004810	Protein kinase superfamily protein
Soltu.DM.01G004950.1	Solver.v1.01_VERG000390	Soltu.DM1S1.01G004820	homolog of X-ray repair cross complementing 2 (XRCC2)
Soltu.DM.01G004960.1	Soltu.DM1S1.01G004840	hypothetical protein
Soltu.DM.01G004980.1	Soltu.DM1S1.01G004860	Photosystem II 5 kD protein
Soltu.DM.01G005010.1	Solver.v1.01_VERG000350	Soltu.DM1S1.01G004880	regulatory particle triple-A ATPase 6A
Soltu.DM.01G005020.1	Soltu.DM1S1.01G004890	homolog of X-ray repair cross complementing 2 (XRCC2)
Soltu.DM.01G005040.2	Solver.v1.01_VERG000410	Solver.v1.01_VERG004810	NAD(P)-binding Rossmann-fold superfamily protein
Soltu.DM.01G005050.1	Solver.v1.01_VERG004820	Solver.v1.01_VERG000420	Soltu.DM1S1.01G004960	NAD(P)-binding Rossmann-fold superfamily protein
Soltu.DM.01G005060.1	Solver.v1.01_VERG004840	Soltu.DM1S1.01G005000	NAD kinase
Soltu.DM.01G005070.1	Solver.v1.01_VERG004850	Soltu.DM1S1.01G005020	Protein kinase superfamily protein
Soltu.DM.01G005130.1	Soltu.DM1S1.01G005050	zinc transporter 7 precursor
Soltu.DM.01G005140.1	Solver.v1.01_VERG004920	Soltu.DM1S1.01G005060	CCCH-type zinc fingerfamily protein with RNA-binding domain
Soltu.DM.01G005150.1	Solver.v1.01_VERG004910	Soltu.DM1S1.01G005070	zinc transporter 10 precursor
Soltu.DM.01G005160.1	Solver.v1.01_VERG004940	Soltu.DM1S1.01G005080	Glycosyl hydrolase superfamily protein
Soltu.DM.01G005170.1	Solver.v1.01_VERG004960	Glycosyl hydrolase superfamily protein
Soltu.DM.01G005180.1	Solver.v1.01_VERG004950	Glycosyl hydrolase superfamily protein
Soltu.DM.01G005230.1	Solver.v1.01_VERG005310	Glycosyl hydrolase superfamily protein
Soltu.DM.01G005240.1	Solver.v1.01_VERG005050	Glycosyl hydrolase superfamily protein
Soltu.DM.01G005250.1	Solver.v1.01_VERG005060	Glycosyl hydrolase superfamily protein
Soltu.DM.01G005190.1	Solver.v1.01_VERG005070	beta-1,3-glucanase
Soltu.DM.01G005270.1	Solver.v1.01_VERG005230	Soltu.DM1S1.01G005110	cytochrome P450, family 71, subfamily B, polypeptide
Soltu.DM.01G005280.1	Solver.v1.01_VERG005240	cytochrome P450, family 71, subfamily B, polypeptide
Soltu.DM.01G005330.1	Solver.v1.01_VERG005250	Soltu.DM1S1.01G005200	cytochrome P450, family 71, subfamily B, polypeptide
Soltu.DM.01G005340.1	Solver.v1.01_VERG005340	ytochrome p450, family 71, subfamily B, polypeptide
Soltu.DM.01G005380.1	Solver.v1.01_VERG005350	Soltu.DM1S1.01G005230	F-box and associated interaction domains-containing protein
Soltu.DM.01G005310.1	Solver.v1.01_VERG005380	cytochrome P450, family 71, subfamily A, polypeptide
Soltu.DM.01G005390.1	Solver.v1.01_VERG005400	Soltu.DM1S1.01G005240	cytochrome P450, family 71, subfamily B, polypeptide
Soltu.DM.01G005430.1	Solver.v1.01_VERG005280	Soltu.DM1S1.01G005290	cytochrome P450, family 71, subfamily B, polypeptide
Soltu.DM.01G005450.1	Soltu.DM1S1.01G005320	cytochrome P450, family 71, subfamily B, polypeptide
Soltu.DM.01G005460.1	Soltu.DM1S1.01G005330	cytochrome p450 71b6
Soltu.DM.01G005470.1	Solver.v1.01_VERG005420	Soltu.DM1S1.01G005340	cytochrome P450, family 71, subfamily B, polypeptide
Soltu.DM.01G005480.1	Solver.v1.01_VERG005450	Soltu.DM1S1.01G005360	golgi nucleotide sugar transporter
Soltu.DM.01G005490.2	Solver.v1.01_VERG005460	Soltu.DM1S1.01G005370	conserved hypothetical protein
Soltu.DM.01G005500.1	Solver.v1.01_VERG005470	Soltu.DM1S1.01G005390	Glycosyl hydrolase superfamily protein
Soltu.DM.01G005510.1	Solver.v1.01_VERG005480	Soltu.DM1S1.01G005400	Glycosyl hydrolase superfamily protein
Soltu.DM.01G005520.1	Solver.v1.01_VERG005490	Soltu.DM1S1.01G005410	fatty acid desaturase A
Soltu.DM.01G005530.1	Solver.v1.01_VERG005500	Soltu.DM1S1.01G005420	bZIP transcription factor family protein
Soltu.DM.01G005550.1	Solver.v1.01_VERG005510	Soltu.DM1S1.01G005430	calcium-dependent protein kinase
Soltu.DM.01G005560.2	Solver.v1.01_VERG005530	Soltu.DM1S1.01G005450	Mediator-associated protein
Soltu.DM.01G005570.3	Solver.v1.01_VERG005540	Soltu.DM1S1.01G005460	Rho GTPase activation protein (RhoGAP) with PH domain
Soltu.DM.01G005580.3	Solver.v1.01_VERG005550	Soltu.DM1S1.01G005470	Phospholipase A2 family protein
Soltu.DM.01G005590.1	Solver.v1.01_VERG005560	Soltu.DM1S1.01G005480	non-specific phospholipase C2
Soltu.DM.01G005600.1	Solver.v1.01_VERG005580	Soltu.DM1S1.01G005490	RING/U-box superfamily protein
Soltu.DM.01G005610.1	Soltu.DM1S1.01G005510	RING/U-box superfamily protein
Soltu.DM.01G005630.1	Solver.v1.01_VERG005610	Soltu.DM1S1.01G005530	signal peptide peptidase
Soltu.DM.01G005640.1	Solver.v1.01_VERG005620	Soltu.DM1S1.01G005540	Plant L-ascorbate oxidase
Soltu.DM.01G005650.1	Solver.v1.01_VERG005630	Soltu.DM1S1.01G005550	proteasome family protein
Soltu.DM.01G005660.1	Solver.v1.01_VERG005640	Soltu.DM1S1.01G005560	CBL-interacting protein kinase
Soltu.DM.01G005680.1	Solver.v1.01_VERG005670	Soltu.DM1S1.01G005590	protein kinase 2B
Soltu.DM.01G005770.1	Solver.v1.01_VERG005870	Soltu.DM1S1.01G005670	Pyridoxal-5'-phosphate-dependent enzyme family protein
Soltu.DM.01G005780.1	Solver.v1.01_VERG005880	Soltu.DM1S1.01G005680	scarecrow-like
Soltu.DM.01G005790.1	Soltu.DM1S1.01G005690	hypothetical protein
Soltu.DM.01G005800.1	Solver.v1.01_VERG005890	Soltu.DM1S1.01G005700	NAD(P)-binding Rossmann-fold superfamily protein
Soltu.DM.01G005810.1	Solver.v1.01_VERG005900	Soltu.DM1S1.01G005710	phytochromobilin:ferredoxin oxidoreductase, chloroplast / phytochromobilin synthase (HY2)
Soltu.DM.01G005820.1	Solver.v1.01_VERG005910	Soltu.DM1S1.01G005720	F-box family protein
Soltu.DM.01G005830.1	Solver.v1.01_VERG005920	Soltu.DM1S1.01G005730	hypothetical protein
Soltu.DM.01G005840.1	Soltu.DM1S1.01G005740	calmodulin
Soltu.DM.01G005850.2	Solver.v1.01_VERG005950	Soltu.DM1S1.01G005750	Argonaute family protein
Soltu.DM.01G005860.9	Solver.v1.01_VERG005960	Soltu.DM1S1.01G005760	RNA-binding (RRM/RBD/RNP motifs) family protein
Soltu.DM.01G005870.1	Solver.v1.01_VERG005970	Soltu.DM1S1.01G005770	Basic-leucine zipper (bZIP) transcription factor family protein
Soltu.DM.01G005880.1	Soltu.DM1S1.01G005780	Tho complex subunit 7/Mft1p
Soltu.DM.01G005890.1	Solver.v1.01_VERG005980	Soltu.DM1S1.01G005790	RING-H2 finger C1A
Soltu.DM.01G005900.1	Solver.v1.01_VERG005990	Soltu.DM1S1.01G005800	4-(cytidine 5'-phospho)-2-C-methyl-D-erithritol kinase
Soltu.DM.01G005910.2	Solver.v1.01_VERG006000	Soltu.DM1S1.01G005810	cystatin B
Soltu.DM.01G005920.1	Solver.v1.01_VERG006010	Soltu.DM1S1.01G005820	dgd1 suppressor
Soltu.DM.01G005930.1	Solver.v1.01_VERG006020	Soltu.DM1S1.01G005830	Cyclin family protein
Soltu.DM.01G005940.1	Solver.v1.01_VERG006040	Soltu.DM1S1.01G005840	molybdopterin biosynthesis CNX1 protein / molybdenum cofactor biosynthesis enzyme CNX1 (CNX1)
Soltu.DM.01G005950.1	Solver.v1.01_VERG006050	Soltu.DM1S1.01G005850	BTB-POZ and MATH domain
Soltu.DM.01G005960.3	Solver.v1.01_VERG006060	Soltu.DM1S1.01G005860	myb domain protein
Soltu.DM.01G005970.1	Solver.v1.01_VERG006070	Soltu.DM1S1.01G005870	SMAD/FHA domain-containing protein
Soltu.DM.01G005980.1	Solver.v1.01_VERG006080	Soltu.DM1S1.01G005880	C2H2 zinc-finger protein SERRATE (SE)
Soltu.DM.01G005990.1	Soltu.DM1S1.01G005900	AP2/B3-like transcriptional factor family protein
Soltu.DM.01G006000.1	Soltu.DM1S1.01G005920	AP2/B3-like transcriptional factor family protein
Soltu.DM.01G006010.1	Soltu.DM1S1.01G005930	Ribosomal protein L7Ae/L30e/S12e/Gadd45 family protein
Soltu.DM.01G006040.1	Solver.v1.01_VERG006130	Soltu.DM1S1.01G005970	Mannose-binding lectin superfamily protein
Soltu.DM.01G006070.1	Soltu.DM1S1.01G005990	DNA-binding bromodomain-containing protein
Soltu.DM.01G006050.1	Soltu.DM1S1.01G006030	DNA-binding bromodomain-containing protein
Soltu.DM.01G006090.7	Solver.v1.01_VERG006240	histone deacetylase
Soltu.DM.01G006180.1	Solver.v1.01_VERG006320	Soltu.DM1S1.01G006130	dicer-like
Soltu.DM.01G006190.1	Solver.v1.01_VERG006330	Soltu.DM1S1.01G006150	conserved hypothetical protein
Soltu.DM.01G006200.1	Solver.v1.01_VERG006340	Soltu.DM1S1.01G006160	Late embryogenesis abundant (LEA) hydroxyproline-rich glycoprotein family
Soltu.DM.01G006210.1	Solver.v1.01_VERG006370	Soltu.DM1S1.01G006180	Ethylene insensitive 3 family protein
Soltu.DM.01G006220.1	Solver.v1.01_VERG006400	Soltu.DM1S1.01G006190	Cobalamin-independent synthase family protein
Soltu.DM.01G006230.1	Solver.v1.01_VERG006410	Soltu.DM1S1.01G006200	double-stranded-RNA-binding protein
Soltu.DM.01G006240.1	Solver.v1.01_VERG006420	Soltu.DM1S1.01G006210	HSP20-like chaperones superfamily protein
Soltu.DM.01G006250.1	Solver.v1.01_VERG006430	Soltu.DM1S1.01G006220	HSP20-like chaperones superfamily protein
Soltu.DM.01G006260.1	Solver.v1.01_VERG006440	Soltu.DM1S1.01G006230	HSP20-like chaperones superfamily protein
Soltu.DM.01G006270.1	Solver.v1.01_VERG006450	Soltu.DM1S1.01G006240	aldehyde oxidase
Soltu.DM.01G006290.1	Soltu.DM1S1.01G006250	Glycosyl hydrolase family protein
Soltu.DM.01G006300.1	Solver.v1.01_VERG006470	Soltu.DM1S1.01G006260	Glycosyl hydrolase family protein
Soltu.DM.01G006310.1	Solver.v1.01_VERG006480	Soltu.DM1S1.01G006270	DUF3148 domain containing protein
Soltu.DM.01G006320.1	Solver.v1.01_VERG006490	Soltu.DM1S1.01G006280	conserved hypothetical protein
Soltu.DM.01G006330.1	Solver.v1.01_VERG006510	Soltu.DM1S1.01G006290	Protein of unknown function (DUF3049)
Soltu.DM.01G006340.1	Solver.v1.01_VERG006520	Soltu.DM1S1.01G006300	Protein of unknown function (DUF3049)
Soltu.DM.01G006350.1	Solver.v1.01_VERG006530	Soltu.DM1S1.01G006310	BRI1 suppressor 1 (BSU1)-like
Soltu.DM.01G006360.1	Solver.v1.01_VERG006540	Soltu.DM1S1.01G006320	BRI1 suppressor 1 (BSU1)-like
Soltu.DM.01G006380.3	Solver.v1.01_VERG006550	Soltu.DM1S1.01G006330	CLP-similar protein
Soltu.DM.01G006390.1	Solver.v1.01_VERG006560	Soltu.DM1S1.01G006350	NIMA (never in mitosis, gene A)-related
Soltu.DM.01G006400.1	Solver.v1.01_VERG006570	Soltu.DM1S1.01G006360	Ergosterol biosynthesis ERG4/ERG24 family
Soltu.DM.01G006410.1	Solver.v1.01_VERG006580	Soltu.DM1S1.01G006370	plant U-box
Soltu.DM.01G006420.1	Solver.v1.01_VERG006590	Soltu.DM1S1.01G006380	plant U-box
Soltu.DM.01G006440.1	Solver.v1.01_VERG006600	Soltu.DM1S1.01G006400	IQ-domain
Soltu.DM.01G006450.1	Solver.v1.01_VERG006610	Soltu.DM1S1.01G006410	Polynucleotidyl transferase, ribonuclease H-like superfamily protein
Soltu.DM.01G006460.1	Solver.v1.01_VERG006630	Soltu.DM1S1.01G006420	Polynucleotidyl transferase, ribonuclease H-like superfamily protein
Soltu.DM.01G006470.1	Soltu.DM1S1.01G006430	Polynucleotidyl transferase, ribonuclease H-like superfamily protein
Soltu.DM.01G006480.1	Soltu.DM1S1.01G006440	conserved hypothetical protein
Soltu.DM.01G006490.1	Solver.v1.01_VERG006650	Soltu.DM1S1.01G006460	cytochrome P450, family 98, subfamily A, polypeptide
Soltu.DM.01G006510.1	Solver.v1.01_VERG006660	Soltu.DM1S1.01G006470	conserved hypothetical protein
Soltu.DM.01G006520.1	Soltu.DM1S1.01G006480	hypothetical protein
Soltu.DM.01G006530.1	Solver.v1.01_VERG006680	Soltu.DM1S1.01G006490	conserved hypothetical protein
Soltu.DM.01G006540.1	Solver.v1.01_VERG006690	Soltu.DM1S1.01G006500	decapping
Soltu.DM.01G006550.1	Solver.v1.01_VERG006700	Soltu.DM1S1.01G006510	root hair specific
Soltu.DM.01G006560.1	Soltu.DM1S1.01G006520	Peroxidase superfamily protein
Soltu.DM.01G006580.1	Soltu.DM1S1.01G006540	receptor like protein
Soltu.DM.01G006590.1	Soltu.DM1S1.01G006550	root hair specific
Soltu.DM.01G006620.1	Soltu.DM1S1.01G006580	receptor like protein
Soltu.DM.01G006650.1	Soltu.DM1S1.01G006610	hypothetical protein
Soltu.DM.01G006630.1	Soltu.DM1S1.01G006620	root hair specific
Soltu.DM.01G006670.1	Solver.v1.01_VERG006720	Soltu.DM1S1.01G006630	receptor like protein
Soltu.DM.01G006600.1	Soltu.DM1S1.01G006640	receptor like protein
Soltu.DM.01G006770.1	Soltu.DM1S1.01G006530	disease resistance family protein / LRR family protein
Soltu.DM.01G006780.1	Solver.v1.01_VERG006740	Soltu.DM1S1.01G006750	UDP-D-apiose/UDP-D-xylose synthase
Soltu.DM.01G006800.1	Solver.v1.01_VERG006760	Soltu.DM1S1.01G006770	conserved hypothetical protein
Soltu.DM.01G006820.1	Solver.v1.01_VERG006780	Soltu.DM1S1.01G006790	Ku70-binding family protein
Soltu.DM.01G006830.2	Solver.v1.01_VERG006790	Soltu.DM1S1.01G006800	60S acidic ribosomal protein family
Soltu.DM.01G006840.1	Solver.v1.01_VERG006800	Soltu.DM1S1.01G006810	NAD+ ADP-ribosyltransferases;NAD+ ADP-ribosyltransferases
Soltu.DM.01G006850.1	Solver.v1.01_VERG006810	Soltu.DM1S1.01G006820	alpha/beta-Hydrolases superfamily protein
Soltu.DM.01G006860.1	Solver.v1.01_VERG006820	hypothetical protein
Soltu.DM.01G006870.1	Solver.v1.01_VERG006830	Soltu.DM1S1.01G006840	DUF4228 domain containing protein
Soltu.DM.01G006920.1	Solver.v1.01_VERG006880	Soltu.DM1S1.01G006870	alpha/beta-Hydrolases superfamily protein
Soltu.DM.01G006940.1	Solver.v1.01_VERG006900	bZIP transcription factor domain containing protein
Soltu.DM.01G006950.1	Solver.v1.01_VERG006910	Ribosomal protein L1p/L10e family
Soltu.DM.01G006960.1	Solver.v1.01_VERG006920	Soltu.DM1S1.01G006920	conserved hypothetical protein
Soltu.DM.01G006970.1	Solver.v1.01_VERG006930	Soltu.DM1S1.01G006930	PEBP (phosphatidylethanolamine-binding protein) family protein
Soltu.DM.01G006980.1	Soltu.DM1S1.01G006940	conserved hypothetical protein
Soltu.DM.01G007020.1	Soltu.DM1S1.01G006980	receptor like protein
Soltu.DM.01G007030.1	Solver.v1.01_VERG006980	Soltu.DM1S1.01G006990	PEBP (phosphatidylethanolamine-binding protein) family protein
Soltu.DM.01G007050.1	Solver.v1.01_VERG007000	Soltu.DM1S1.01G007010	S-adenosyl-L-methionine-dependent methyltransferases superfamily protein
Soltu.DM.01G007070.2	Solver.v1.01_VERG007010	Soltu.DM1S1.01G007020	phosphoprotein phosphatase inhibitors
Soltu.DM.01G007080.1	Solver.v1.01_VERG007020	Soltu.DM1S1.01G007030	Cleavage/polyadenylation specificity factor, 25kDa subunit
Soltu.DM.01G007100.1	Soltu.DM1S1.01G007090	Pectin lyase-like superfamily protein
Soltu.DM.01G007120.1	Solver.v1.01_VERG007060	Soltu.DM1S1.01G007100	Pectin lyase-like superfamily protein
Soltu.DM.01G007140.1	Solver.v1.01_VERG007100	Soltu.DM1S1.01G007130	myb domain protein
Soltu.DM.01G007150.1	Solver.v1.01_VERG007110	Soltu.DM1S1.01G007140	CAP160 protein
Soltu.DM.01G007170.1	Soltu.DM1S1.01G007160	PAR1 protein
Soltu.DM.01G007180.1	Solver.v1.01_VERG007130	Soltu.DM1S1.01G007170	Polynucleotide adenylyltransferase family protein
Soltu.DM.01G007190.1	Solver.v1.01_VERG007150	Soltu.DM1S1.01G007180	RING finger protein
Soltu.DM.01G007210.1	Solver.v1.01_VERG007170	Soltu.DM1S1.01G007190	jasmonate-zim-domain protein
Soltu.DM.01G007230.1	Solver.v1.01_VERG007180	Soltu.DM1S1.01G007210	hypothetical protein
Soltu.DM.01G007240.1	Solver.v1.01_VERG007190	Soltu.DM1S1.01G007220	GRAM domain family protein
Soltu.DM.01G007250.1	Solver.v1.01_VERG007200	Soltu.DM1S1.01G007230	conserved hypothetical protein
Soltu.DM.01G007260.1	Solver.v1.01_VERG007210	Soltu.DM1S1.01G007250	LITAF-like zinc ribbon domain containing protein
Soltu.DM.01G007270.1	Solver.v1.01_VERG007250	Soltu.DM1S1.01G007260	somatic embryogenesis receptor-like kinase
Soltu.DM.01G007280.2	Solver.v1.01_VERG007260	Soltu.DM1S1.01G007270	hydroxyproline-rich glycoprotein family protein
Soltu.DM.01G007330.1	Soltu.DM1S1.01G007310	potassium channel in Arabidopsis thaliana
Soltu.DM.01G007350.1	Solver.v1.01_VERG007330	Pentatricopeptide repeat (PPR) superfamily protein
Soltu.DM.01G007370.1	Soltu.DM1S1.01G007360	Ribosomal protein L18ae/LX family protein
Soltu.DM.01G007380.1	Soltu.DM1S1.01G007380	Pectin lyase-like superfamily protein
Soltu.DM.01G007390.2	Solver.v1.01_VERG007270	SIN-like family protein
Soltu.DM.01G007400.1	Solver.v1.01_VERG007290	SIN-like family protein
Soltu.DM.01G007410.1	Soltu.DM1S1.01G007400	conserved hypothetical protein
Soltu.DM.01G007420.1	Solver.v1.01_VERG007320	Soltu.DM1S1.01G007410	Pentatricopeptide repeat (PPR) superfamily protein
Soltu.DM.01G007470.1	Soltu.DM1S1.01G007430	Tetratricopeptide repeat (TPR)-like superfamily protein
Soltu.DM.01G007490.1	Solver.v1.01_VERG007370	Soltu.DM1S1.01G007440	conserved hypothetical protein
Soltu.DM.01G007500.1	Solver.v1.01_VERG007380	Soltu.DM1S1.01G007450	NAC domain containing protein
Soltu.DM.01G007520.1	Solver.v1.01_VERG007390	Soltu.DM1S1.01G007460	PLC-like phosphodiesterases superfamily protein
Soltu.DM.01G007530.1	Solver.v1.01_VERG007400	Soltu.DM1S1.01G007470	exocyst subunit exo70 family protein C1
Soltu.DM.01G007550.1	Solver.v1.01_VERG007410	Soltu.DM1S1.01G007480	Thioredoxin superfamily protein
Soltu.DM.01G007570.1	Solver.v1.01_VERG007420	Soltu.DM1S1.01G007500	Thioredoxin superfamily protein
Soltu.DM.01G007580.1	Solver.v1.01_VERG007430	Soltu.DM1S1.01G007510	Thioredoxin superfamily protein
Soltu.DM.01G007590.1	Solver.v1.01_VERG007440	Soltu.DM1S1.01G007520	Histidine kinase-, DNA gyrase B-, and HSP90-like ATPase family protein
Soltu.DM.01G007610.1	Solver.v1.01_VERG007480	Soltu.DM1S1.01G007550	SAUR-like auxin-responsive protein family
Soltu.DM.01G007620.4	Solver.v1.01_VERG007490	Solver.v1.01_VERG009140	Soltu.DM1S1.01G007570	Amidohydrolase family domain containing protein
Soltu.DM.01G007640.1	Solver.v1.01_VERG007500	Soltu.DM1S1.01G007580	Plant stearoyl-acyl-carrier-protein desaturase family protein
Soltu.DM.01G007650.1	Solver.v1.01_VERG007520	Plant stearoyl-acyl-carrier-protein desaturase family protein
Soltu.DM.01G007660.1	Soltu.DM1S1.01G007600	Plant stearoyl-acyl-carrier-protein desaturase family protein
Soltu.DM.01G007680.5	Solver.v1.01_VERG007530	Soltu.DM1S1.01G007610	catalytics;hydrolases
Soltu.DM.01G007690.1	Solver.v1.01_VERG007540	Soltu.DM1S1.01G007620	cyclophilin 20-2
Soltu.DM.01G007750.1	Solver.v1.01_VERG007550	Soltu.DM1S1.01G007630	ACT domain repeat
Soltu.DM.01G007760.1	Solver.v1.01_VERG007580	Soltu.DM1S1.01G007640	Calcium-binding EF-hand family protein
Soltu.DM.01G007770.1	Solver.v1.01_VERG007590	Soltu.DM1S1.01G007660	proline-rich extensin-like receptor kinase
Soltu.DM.01G007780.1	Solver.v1.01_VERG007620	conserved peptide upstream open reading frame
Soltu.DM.01G007790.1	Solver.v1.01_VERG007630	Soltu.DM1S1.01G007670	Adenosylmethionine decarboxylase family protein
Soltu.DM.01G007800.1	Solver.v1.01_VERG007640	Soltu.DM1S1.01G007680	hypothetical protein
Soltu.DM.01G009640.1	Soltu.DM1S1.01G009570	Soltu.DM1S1.01G007840	isopentenyltransferase
Soltu.DM.01G007940.1	Solver.v1.01_VERG007660	Soltu.DM1S1.01G007950	potassium channel in Arabidopsis thaliana
Soltu.DM.01G007990.1	Soltu.DM1S1.01G008000	F-box and associated interaction domains-containing protein
Soltu.DM.01G008000.1	Soltu.DM1S1.01G008010	hypothetical protein
Soltu.DM.01G008010.1	Soltu.DM1S1.01G008020	F-box and associated interaction domains-containing protein
Soltu.DM.01G008020.2	Solver.v1.01_VERG007700	Soltu.DM1S1.01G008040	basic helix-loop-helix (bHLH) DNA-binding superfamily protein
Soltu.DM.01G008040.1	Solver.v1.01_VERG007730	Soltu.DM1S1.01G008060	ACT domain repeat
Soltu.DM.01G008050.1	Solver.v1.01_VERG007750	Soltu.DM1S1.01G008070	hypothetical protein
Soltu.DM.01G008060.1	Soltu.DM1S1.01G008080	hypothetical protein
Soltu.DM.01G008160.1	Solver.v1.01_VERG007810	Soltu.DM1S1.01G008160	6-phosphogluconolactonase
Soltu.DM.01G008170.1	Solver.v1.01_VERG007820	Soltu.DM1S1.01G008170	cytochrome P450, family 93, subfamily D, polypeptide
Soltu.DM.01G008180.2	Solver.v1.01_VERG007830	Soltu.DM1S1.01G008180	SPIRAL1-like1
Soltu.DM.01G008190.1	Solver.v1.01_VERG007860	Soltu.DM1S1.01G008190	methyl esterase
Soltu.DM.01G008240.1	Soltu.DM1S1.01G008250	hypothetical protein
Soltu.DM.01G008270.1	Solver.v1.01_VERG007880	Soltu.DM1S1.01G008280	ureide permease
Soltu.DM.01G008280.1	Solver.v1.01_VERG007900	Soltu.DM1S1.01G008290	plasmodesmata callose-binding protein
Soltu.DM.01G008290.1	Solver.v1.01_VERG007910	Soltu.DM1S1.01G008300	Glucose-6-phosphate/phosphate translocator-related
Soltu.DM.01G008300.1	Solver.v1.01_VERG007940	Soltu.DM1S1.01G008310	QUASIMODO2 LIKE
Soltu.DM.01G008310.1	Solver.v1.01_VERG007960	Soltu.DM1S1.01G008320	beta glucosidase
Soltu.DM.01G008320.1	Soltu.DM1S1.01G008330	beta glucosidase
Soltu.DM.01G008330.1	Solver.v1.01_VERG007970	Soltu.DM1S1.01G008340	C2H2-like zinc finger protein
Soltu.DM.01G008340.1	Solver.v1.01_VERG007980	Soltu.DM1S1.01G008350	Glutathione S-transferase family protein
Soltu.DM.01G008360.1	Solver.v1.01_VERG007990	Soltu.DM1S1.01G008360	Actin cross-linking protein
Soltu.DM.01G008370.1	Solver.v1.01_VERG008000	Soltu.DM1S1.01G008370	glycine-rich protein
Soltu.DM.01G008430.1	Soltu.DM1S1.01G008440	photosynthetic electron transfer A
Soltu.DM.01G008470.1	Solver.v1.01_VERG008050	Soltu.DM1S1.01G008480	5'-AMP-activated protein kinase-related
Soltu.DM.01G008480.1	Soltu.DM1S1.01G008490	PAS/LOV protein B
Soltu.DM.01G008490.1	Solver.v1.01_VERG008070	Soltu.DM1S1.01G008500	cytochrome P450, family 83, subfamily B, polypeptide
Soltu.DM.01G008510.1	Soltu.DM1S1.01G008520	Galactose oxidase/kelch repeat superfamily protein
Soltu.DM.01G008530.1	Soltu.DM1S1.01G008540	conserved hypothetical protein
Soltu.DM.01G008550.2	Solver.v1.01_VERG008230	Soltu.DM1S1.01G008550	NAD(P)-binding Rossmann-fold superfamily protein
Soltu.DM.01G008570.1	Soltu.DM1S1.01G008570	2-oxoglutarate (2OG) and Fe(II)-dependent oxygenase superfamily protein
Soltu.DM.01G008620.1	Soltu.DM1S1.01G008620	hypothetical protein
Soltu.DM.01G008650.1	Soltu.DM1S1.01G008660	isopentenyltransferase
Soltu.DM.01G008710.1	Soltu.DM1S1.01G008730	isopentenyltransferase
Soltu.DM.01G009010.1	Soltu.DM1S1.01G008750	isopentenyltransferase
Soltu.DM.01G008740.1	Soltu.DM1S1.01G008760	F-box and associated interaction domains-containing protein
Soltu.DM.01G008760.1	Soltu.DM1S1.01G008790	F-box and associated interaction domains-containing protein
Soltu.DM.01G008800.1	Soltu.DM1S1.01G008820	potassium channel in Arabidopsis thaliana
Soltu.DM.01G008840.1	Solver.v1.01_VERG008470	Soltu.DM1S1.01G008860	Pentatricopeptide repeat (PPR) superfamily protein
Soltu.DM.01G008850.1	Solver.v1.01_VERG008480	Plant protein 1589 of unknown function (A_thal_3526) domain containing protein
Soltu.DM.01G008870.1	Soltu.DM1S1.01G008890	glycoside hydrolase family 28 protein / polygalacturonase (pectinase) family protein
Soltu.DM.01G008900.1	Solver.v1.01_VERG008500	Soltu.DM1S1.01G008930	mucin-related
Soltu.DM.01G008970.1	Soltu.DM1S1.01G009000	isopentenyltransferase
Soltu.DM.01G008980.1	Soltu.DM1S1.01G009010	MAP kinase
Soltu.DM.01G009020.1	Soltu.DM1S1.01G009030	isopentenyltransferase
Soltu.DM.01G009060.1	Soltu.DM1S1.01G009080	isopentenyltransferase
Soltu.DM.01G009070.1	Soltu.DM1S1.01G009090	isopentenyltransferase
Soltu.DM.01G009090.1	Soltu.DM1S1.01G009120	isopentenyltransferase
Soltu.DM.01G009100.1	Soltu.DM1S1.01G009130	isopentenyltransferase
Soltu.DM.01G009110.1	Soltu.DM1S1.01G009140	Ribosomal protein S4
Soltu.DM.01G009120.1	Soltu.DM1S1.01G009150	Ribosomal protein S4
Soltu.DM.01G009140.2	Solver.v1.01_VERG008580	Soltu.DM1S1.01G009170	Cyclophilin-like peptidyl-prolyl cis-trans isomerase family protein
Soltu.DM.01G009150.2	Solver.v1.01_VERG008590	Soltu.DM1S1.01G009190	Homeobox-leucine zipper protein family
Soltu.DM.01G009170.3	Solver.v1.01_VERG008610	Soltu.DM1S1.01G009210	NAD(P)-linked oxidoreductase superfamily protein
Soltu.DM.01G009180.1	Soltu.DM1S1.01G009220	hypothetical protein
Soltu.DM.01G009200.1	Soltu.DM1S1.01G009240	UDP-galactose transporter
Soltu.DM.01G009210.1	Solver.v1.01_VERG008630	Soltu.DM1S1.01G009250	protein kinase 2B
Soltu.DM.01G009220.1	Soltu.DM1S1.01G009260	hypothetical protein
Soltu.DM.01G009230.1	Solver.v1.01_VERG008640	Soltu.DM1S1.01G009270	PQQ-like domain containing protein
Soltu.DM.01G009280.1	Solver.v1.01_VERG008660	Soltu.DM1S1.01G009310	Cystathionine beta-synthase (CBS) protein
Soltu.DM.01G009300.1	Solver.v1.01_VERG008680	Soltu.DM1S1.01G009330	serine carboxypeptidase-like
Soltu.DM.01G009310.1	Solver.v1.01_VERG008670	Soltu.DM1S1.01G009320	serine carboxypeptidase-like
Soltu.DM.01G009330.1	Solver.v1.01_VERG008710	Soltu.DM1S1.01G009360	Pectate lyase family protein
Soltu.DM.01G009340.1	Solver.v1.01_VERG008720	hydroxyproline-rich glycoprotein family protein
Soltu.DM.01G009350.1	Solver.v1.01_VERG008730	Soltu.DM1S1.01G009370	TBP-associated factor
Soltu.DM.01G009360.1	Solver.v1.01_VERG008740	Soltu.DM1S1.01G009380	TBP-associated factor
Soltu.DM.01G009370.1	Solver.v1.01_VERG008750	Soltu.DM1S1.01G009390	Peroxisomal membrane 22 kDa (Mpv17/PMP22) family protein
Soltu.DM.01G009380.1	Solver.v1.01_VERG008760	Soltu.DM1S1.01G009400	conserved hypothetical protein
Soltu.DM.01G009390.1	Solver.v1.01_VERG008770	Soltu.DM1S1.01G009410	voltage dependent anion channel
Soltu.DM.01G009400.1	Solver.v1.01_VERG008780	Soltu.DM1S1.01G009420	SPFH/Band 7/PHB domain-containing membrane-associated protein family
Soltu.DM.01G009410.1	Solver.v1.01_VERG008790	Soltu.DM1S1.01G009430	Protein kinase superfamily protein
Soltu.DM.01G009430.1	Soltu.DM1S1.01G009450	isopentenyltransferase
Soltu.DM.01G009440.1	Soltu.DM1S1.01G009460	isopentenyltransferase
Soltu.DM.01G009530.1	Soltu.DM1S1.01G009640	isopentenyltransferase
Soltu.DM.01G009630.1	Soltu.DM1S1.01G009560	isopentenyltransferase
Soltu.DM.01G009740.1	Soltu.DM1S1.01G009700	isopentenyltransferase
Soltu.DM.01G009790.1	Soltu.DM1S1.01G009720	isopentenyltransferase
Soltu.DM.01G009820.1	Soltu.DM1S1.01G009750	isopentenyltransferase
Soltu.DM.01G009830.1	Soltu.DM1S1.01G009760	Soltu.DM1S1.01G011010	isopentenyltransferase
Soltu.DM.01G009850.1	Soltu.DM1S1.01G011020	Soltu.DM1S1.01G009780	isopentenyltransferase
Soltu.DM.01G009860.1	Solver.v1.01_VERG008950	Soltu.DM1S1.01G009790	Mog1/PsbP/DUF1795-like photosystem II reaction center PsbP family protein
Soltu.DM.01G009870.1	Solver.v1.01_VERG008960	Soltu.DM1S1.01G009800	cullin
Soltu.DM.01G009880.1	Solver.v1.01_VERG008970	Soltu.DM1S1.01G009810	Haloacid dehalogenase-like hydrolase (HAD) superfamily protein
Soltu.DM.01G009900.1	Solver.v1.01_VERG008990	Soltu.DM1S1.01G009830	sphingoid base hydroxylase
Soltu.DM.01G009920.3	Solver.v1.01_VERG009000	Soltu.DM1S1.01G009840	S-adenosyl-L-methionine-dependent methyltransferases superfamily protein
Soltu.DM.01G009930.1	Solver.v1.01_VERG009010	Soltu.DM1S1.01G009850	RING/FYVE/PHD zinc finger superfamily protein
Soltu.DM.01G009940.1	Solver.v1.01_VERG009020	Soltu.DM1S1.01G009860	expansin A10
Soltu.DM.01G009950.1	Solver.v1.01_VERG009030	Soltu.DM1S1.01G009870	cytochrome P450, family 704, subfamily B, polypeptide
Soltu.DM.01G009960.1	Solver.v1.01_VERG009040	Soltu.DM1S1.01G009880	myb domain protein
Soltu.DM.01G009970.2	Solver.v1.01_VERG009050	Soltu.DM1S1.01G009890	O-fucosyltransferase family protein
Soltu.DM.01G009990.1	Solver.v1.01_VERG009070	Soltu.DM1S1.01G009910	emp24/gp25L/p24 family/GOLD family protein
Soltu.DM.01G010010.1	Solver.v1.01_VERG009100	VH1-interacting kinase
Soltu.DM.01G010020.1	Solver.v1.01_VERG009130	Soltu.DM1S1.01G009980	Argonaute family protein
Soltu.DM.01G010050.1	Solver.v1.01_VERG009160	Soltu.DM1S1.01G010010	conserved hypothetical protein
Soltu.DM.01G010080.1	Solver.v1.01_VERG009190	Soltu.DM1S1.01G010040	eukaryotic elongation factor 5A-1
Soltu.DM.01G010100.2	Solver.v1.01_VERG009210	Soltu.DM1S1.01G010060	RING/U-box superfamily protein
Soltu.DM.01G010110.1	Solver.v1.01_VERG009220	Soltu.DM1S1.01G010070	Leucine-rich repeat (LRR) family protein
Soltu.DM.01G010120.1	Solver.v1.01_VERG009230	Soltu.DM1S1.01G010080	Leucine-rich repeat (LRR) family protein
Soltu.DM.01G010230.1	Solver.v1.01_VERG009280	aminophospholipid ATPase
Soltu.DM.01G010240.1	Solver.v1.01_VERG009290	Soltu.DM1S1.01G010120	aminophospholipid ATPase
Soltu.DM.01G010270.1	Soltu.DM1S1.01G010150	NAD(P)H dehydrogenase subunit H
Soltu.DM.01G010290.1	Soltu.DM1S1.01G010170	structural constituent of ribosome
Soltu.DM.01G010300.1	Soltu.DM1S1.01G010180	ribosomal protein L16
Soltu.DM.01G010310.1	Soltu.DM1S1.01G010190	RNA polymerase subunit alpha
Soltu.DM.01G010320.1	Soltu.DM1S1.01G010200	photosynthetic electron transfer B
Soltu.DM.01G010330.1	Soltu.DM1S1.01G010210	photosystem II reaction center protein B
Soltu.DM.01G010360.1	Solver.v1.01_VERG009310	Soltu.DM1S1.01G010220	protein phosphatase 2A-2
Soltu.DM.01G010370.3	Solver.v1.01_VERG009320	Soltu.DM1S1.01G010240	Protein of unknown function (DUF3755)
Soltu.DM.01G010430.1	Solver.v1.01_VERG009370	Soltu.DM1S1.01G010270	galacturonosyltransferase
Soltu.DM.01G010480.1	Solver.v1.01_VERG009470	Soltu.DM1S1.01G010390	O-acyltransferase (WSD1-like) family protein
Soltu.DM.01G010530.1	Solver.v1.01_VERG009480	Soltu.DM1S1.01G010430	LRR and NB-ARC domains-containing disease resistance protein
Soltu.DM.01G010570.1	Solver.v1.01_VERG009520	Soltu.DM1S1.01G010540	O-acyltransferase (WSD1-like) family protein
Soltu.DM.01G010580.1	Solver.v1.01_VERG009540	Soltu.DM1S1.01G010550	aldehyde dehydrogenase 3F1
Soltu.DM.01G010600.1	Solver.v1.01_VERG009550	receptor like protein
Soltu.DM.01G010610.1	Solver.v1.01_VERG009560	Soltu.DM1S1.01G010600	Cupredoxin superfamily protein
Soltu.DM.01G010630.1	Solver.v1.01_VERG009590	Soltu.DM1S1.01G010620	Cupredoxin superfamily protein
Soltu.DM.01G010640.1	Solver.v1.01_VERG009600	Soltu.DM1S1.01G010630	Cupredoxin superfamily protein
Soltu.DM.01G010650.1	Solver.v1.01_VERG009640	Soltu.DM1S1.01G010640	Cupredoxin superfamily protein
Soltu.DM.01G010660.1	Solver.v1.01_VERG009670	Soltu.DM1S1.01G010670	hypothetical protein
Soltu.DM.01G010730.1	Solver.v1.01_VERG009830	Soltu.DM1S1.01G010710	hypothetical protein
Soltu.DM.01G010740.1	Solver.v1.01_VERG009840	Soltu.DM1S1.01G010720	RING/U-box superfamily protein with ARM repeat domain
Soltu.DM.01G010750.1	Solver.v1.01_VERG009850	Soltu.DM1S1.01G010740	ADP/ATP carrier
Soltu.DM.01G010760.1	Soltu.DM1S1.01G010750	A20/AN1-like zinc finger family protein
Soltu.DM.01G010800.1	Soltu.DM1S1.01G010800	gibberellin 3-oxidase
Soltu.DM.01G010820.1	Solver.v1.01_VERG009930	Soltu.DM1S1.01G010820	IRK-interacting protein
Soltu.DM.01G011110.1	Soltu.DM1S1.01G011030	isopentenyltransferase
Soltu.DM.01G011130.1	Solver.v1.01_VERG010050	Soltu.DM1S1.01G011050	receptor-like protein kinase
Soltu.DM.01G011140.1	Solver.v1.01_VERG010060	Soltu.DM1S1.01G011060	receptor-like protein kinase
Soltu.DM.01G011150.2	Solver.v1.01_VERG010080	Soltu.DM1S1.01G011080	topoisomerase 6 subunit  B
Soltu.DM.01G011160.1	Solver.v1.01_VERG010090	Soltu.DM1S1.01G011100	topoisomerase 6 subunit  B
Soltu.DM.01G011170.2	Solver.v1.01_VERG010100	Soltu.DM1S1.01G011110	ETHYLENE-INSENSITIVE3-like
Soltu.DM.01G011230.1	Soltu.DM1S1.01G011140	YELLOW STRIPE like
Soltu.DM.01G011290.1	Solver.v1.01_VERG010140	Soltu.DM1S1.01G011160	glycine-rich protein 2B
Soltu.DM.01G011330.1	Solver.v1.01_VERG010220	Soltu.DM1S1.01G011180	2-oxoglutarate (2OG) and Fe(II)-dependent oxygenase superfamily protein
Soltu.DM.01G011350.1	Soltu.DM1S1.01G011190	Polynucleotidyl transferase, ribonuclease H-like superfamily protein
Soltu.DM.01G011400.1	Solver.v1.01_VERG010300	Soltu.DM1S1.01G011260	2-oxoglutarate (2OG) and Fe(II)-dependent oxygenase superfamily protein
Soltu.DM.01G011420.1	Solver.v1.01_VERG010330	Soltu.DM1S1.01G011280	disease resistance protein (TIR-NBS-LRR class), putative
Soltu.DM.01G011430.1	Soltu.DM1S1.01G011290	KH domain-containing protein / zinc finger (CCCH type) family protein
Soltu.DM.01G011450.1	Solver.v1.01_VERG010340	Soltu.DM1S1.01G011300	basic helix-loop-helix (bHLH) DNA-binding superfamily protein
Soltu.DM.01G011500.3	Solver.v1.01_VERG010740	Soltu.DM1S1.01G011340	PRLI-interacting factor, putative
Soltu.DM.01G011520.1	Solver.v1.01_VERG010720	Soltu.DM1S1.01G011360	Peroxidase superfamily protein
Soltu.DM.01G011540.1	Solver.v1.01_VERG010700	Soltu.DM1S1.01G011380	RNI-like superfamily protein
Soltu.DM.01G011650.1	Soltu.DM1S1.01G011500	hypothetical protein
Soltu.DM.01G011670.1	Solver.v1.01_VERG010470	Soltu.DM1S1.01G011530	dicer-like
Soltu.DM.01G011730.1	Solver.v1.01_VERG010490	RING/U-box superfamily protein
Soltu.DM.01G011740.1	Solver.v1.01_VERG010500	Elongation factor 1-gamma
Soltu.DM.01G011750.1	Solver.v1.01_VERG010830	Soltu.DM1S1.01G011550	RING/U-box superfamily protein
Soltu.DM.01G011760.1	Solver.v1.01_VERG010840	Soltu.DM1S1.01G011560	Plant protein of unknown function (DUF828)
Soltu.DM.01G011830.1	Soltu.DM1S1.01G011640	RNI-like superfamily protein
Soltu.DM.01G011910.1	Solver.v1.01_VERG010870	Soltu.DM1S1.01G011680	60S acidic ribosomal protein family
Soltu.DM.01G011920.1	Solver.v1.01_VERG010890	Soltu.DM1S1.01G011720	Protein of unknown function (DUF789)
Soltu.DM.01G012010.1	Solver.v1.01_VERG010990	Pentatricopeptide repeat (PPR) superfamily protein
Soltu.DM.01G012060.1	Solver.v1.01_VERG011020	Soltu.DM1S1.01G011780	ATPase family associated with various cellular activities (AAA)
Soltu.DM.01G012070.1	Solver.v1.01_VERG014210	Soltu.DM1S1.01G011840	Protein of unknown function (DUF789)
Soltu.DM.01G012100.1	Solver.v1.01_VERG011150	Tetratricopeptide repeat (TPR)-like superfamily protein
Soltu.DM.01G012530.1	Solver.v1.01_VERG014230	Soltu.DM1S1.01G011870	Pentatricopeptide repeat (PPR) superfamily protein
Soltu.DM.01G012180.1	Solver.v1.01_VERG011200	Soltu.DM1S1.01G011880	Family of unknown function (DUF716)
Soltu.DM.01G012210.1	Soltu.DM1S1.01G011910	tryptophan aminotransferase of Arabidopsis
Soltu.DM.01G012220.1	Soltu.DM1S1.01G011920	tryptophan aminotransferase of Arabidopsis
Soltu.DM.01G012230.1	Solver.v1.01_VERG014130	tryptophan aminotransferase related
Soltu.DM.01G012320.1	Soltu.DM1S1.01G012040	hypothetical protein
Soltu.DM.01G012380.1	Solver.v1.01_VERG014330	Soltu.DM1S1.01G012090	XH/XS domain-containing protein
Soltu.DM.01G012390.1	Soltu.DM1S1.01G012100	Plant invertase/pectin methylesterase inhibitor superfamily
Soltu.DM.01G012400.1	Soltu.DM1S1.01G012110	Plant invertase/pectin methylesterase inhibitor superfamily protein
Soltu.DM.01G012440.1	Solver.v1.01_VERG014290	Soltu.DM1S1.01G012130	hypothetical protein
Soltu.DM.01G012470.2	Solver.v1.01_VERG014260	Soltu.DM1S1.01G012120	hypothetical protein
Soltu.DM.01G012500.1	Solver.v1.01_VERG014240	Soltu.DM1S1.01G012190	hypothetical protein
Soltu.DM.01G012570.1	Solver.v1.01_VERG014200	Soltu.DM1S1.01G012240	conserved hypothetical protein
Soltu.DM.01G012610.1	Soltu.DM1S1.01G012310	phosphoglucose isomerase
Soltu.DM.01G012620.1	Soltu.DM1S1.01G012320	tryptophan aminotransferase of Arabidopsis
Soltu.DM.01G012700.1	Soltu.DM.01G016000.1	Solver.v1.01_VERG042640	Soltu.DM1S1.01G015800	Soltu.DM1S1.01G012360	conserved hypothetical protein
Soltu.DM.01G012720.1	Soltu.DM.01G016020.1	Soltu.DM1S1.01G015820	P-loop containing nucleoside triphosphate hydrolases superfamily protein
Soltu.DM.01G012730.1	Soltu.DM.01G016030.1	Solver.v1.01_VERG042680	Soltu.DM1S1.01G012400	Soltu.DM1S1.01G015830	P-loop containing nucleoside triphosphate hydrolases superfamily protein
Soltu.DM.01G012740.1	Soltu.DM.01G016040.1	Solver.v1.01_VERG042700	Soltu.DM1S1.01G015850	Soltu.DM1S1.01G012410	Pentatricopeptide repeat (PPR) superfamily protein
Soltu.DM.01G016050.1	Soltu.DM.01G012750.1	Solver.v1.01_VERG042710	Soltu.DM1S1.01G015860	Soltu.DM1S1.01G012430	C2 calcium/lipid-binding plant phosphoribosyltransferase family protein
Soltu.DM.01G012790.1	Solver.v1.01_VERG014400	Soltu.DM1S1.01G012340	Disease resistance-responsive (dirigent-like protein) family protein
Soltu.DM.01G012800.1	Solver.v1.01_VERG014410	Soltu.DM1S1.01G012510	Myosin family protein with Dil domain
Soltu.DM.01G012810.1	Solver.v1.01_VERG011090	Pentatricopeptide repeat (PPR-like) superfamily protein
Soltu.DM.01G012820.1	Solver.v1.01_VERG014520	Soltu.DM1S1.01G012540	RING/U-box superfamily protein
Soltu.DM.01G012830.1	Solver.v1.01_VERG014530	Soltu.DM1S1.01G012570	RING/U-box superfamily protein
Soltu.DM.01G012920.1	Soltu.DM1S1.01G012620	WPP domain interacting protein
Soltu.DM.01G012970.1	Soltu.DM1S1.01G012670	hypothetical protein
Soltu.DM.01G012990.1	Soltu.DM1S1.01G012700	hypothetical protein
Soltu.DM.01G013000.1	Solver.v1.01_VERG014590	Soltu.DM1S1.01G012740	IAA-leucine resistant (ILR)-like gene
Soltu.DM.01G013010.1	Solver.v1.01_VERG014600	Soltu.DM1S1.01G012750	eukaryotic translation initiation factor 2 (eIF-2) family protein
Soltu.DM.01G013020.1	Solver.v1.01_VERG014620	Soltu.DM1S1.01G012780	eukaryotic translation initiation factor 2 (eIF-2) family protein
Soltu.DM.01G013060.1	Soltu.DM1S1.01G012810	hypothetical protein
Soltu.DM.01G013070.2	Soltu.DM1S1.01G012820	Eukaryotic aspartyl protease family protein
Soltu.DM.01G013080.1	Solver.v1.01_VERG014700	Soltu.DM1S1.01G012840	NAD(P)-binding Rossmann-fold superfamily protein
Soltu.DM.01G013090.1	Solver.v1.01_VERG014730	Soltu.DM1S1.01G012860	alpha/beta-Hydrolases superfamily protein
Soltu.DM.01G013250.1	Soltu.DM1S1.01G013020	Transducin/WD40 repeat-like superfamily protein
Soltu.DM.01G013260.1	Solver.v1.01_VERG014860	Transducin/WD40 repeat-like superfamily protein
Soltu.DM.01G013270.1	Solver.v1.01_VERG014870	Soltu.DM1S1.01G013030	Protein of unknown function, DUF538
Soltu.DM.01G013290.1	Soltu.DM1S1.01G013040	Ribosomal L27e protein family
Soltu.DM.01G013300.1	Solver.v1.01_VERG014900	Soltu.DM1S1.01G013070	conserved hypothetical protein
Soltu.DM.01G013320.1	Soltu.DM1S1.01G013080	Ribosomal L27e protein family
Soltu.DM.01G013350.1	Solver.v1.01_VERG014960	Solver.v1.01_VERG043830	Soltu.DM1S1.01G013120	hypothetical protein
Soltu.DM.01G013390.1	Soltu.DM1S1.01G013170	hypothetical protein
Soltu.DM.01G013400.2	Solver.v1.01_VERG014990	Soltu.DM1S1.01G013180	Galactose oxidase/kelch repeat superfamily protein
Soltu.DM.01G013410.1	Soltu.DM1S1.01G013190	cyclin J18
Soltu.DM.01G013430.1	Solver.v1.01_VERG044320	hypothetical protein
Soltu.DM.01G013440.1	Solver.v1.01_VERG044310	Soltu.DM1S1.01G013200	terpene synthase
Soltu.DM.01G013460.1	Solver.v1.01_VERG044270	Soltu.DM1S1.01G013210	protein phosphatase 2A-4
Soltu.DM.01G013530.1	Solver.v1.01_VERG044150	Soltu.DM1S1.01G013280	conserved hypothetical protein
Soltu.DM.01G013540.1	Solver.v1.01_VERG044140	Soltu.DM1S1.01G013290	serine carboxypeptidase-like
Soltu.DM.01G013550.1	Solver.v1.01_VERG044100	Soltu.DM1S1.01G013310	Amino acid permease family protein
Soltu.DM.01G013570.1	Solver.v1.01_VERG044070	Soltu.DM1S1.01G013340	hypothetical protein
Soltu.DM.01G013580.1	Solver.v1.01_VERG044050	Soltu.DM1S1.01G013350	hypothetical protein
Soltu.DM.01G013590.1	Solver.v1.01_VERG044030	Soltu.DM1S1.01G013370	hypothetical protein
Soltu.DM.01G013610.1	Soltu.DM1S1.01G013410	FAD/NAD(P)-binding oxidoreductase family protein
Soltu.DM.01G013630.1	Soltu.DM1S1.01G013430	hypothetical protein
Soltu.DM.01G013600.1	Solver.v1.01_VERG043990	Soltu.DM1S1.01G013470	hypothetical protein
Soltu.DM.01G013680.1	Soltu.DM1S1.01G013540	phosphate starvation-induced gene
Soltu.DM.01G013690.1	Soltu.DM1S1.01G013550	O-acyltransferase (WSD1-like) family protein
Soltu.DM.01G013830.1	Solver.v1.01_VERG043770	actin-11
Soltu.DM.01G013660.2	Solver.v1.01_VERG043760	Soltu.DM1S1.01G013480	Y-family DNA polymerase H
Soltu.DM.01G013860.1	Soltu.DM1S1.01G013570	Protein of unknown function, DUF538
Soltu.DM.01G013870.1	Solver.v1.01_VERG043790	Soltu.DM1S1.01G013580	SET domain group
Soltu.DM.01G013940.1	Solver.v1.01_VERG043700	Soltu.DM1S1.01G013630	HAESA-like
Soltu.DM.01G013970.1	Solver.v1.01_VERG043680	Soltu.DM1S1.01G013650	Polynucleotidyl transferase, ribonuclease H-like superfamily protein
Soltu.DM.01G013980.1	Solver.v1.01_VERG043670	Soltu.DM1S1.01G013660	RGPR-related
Soltu.DM.01G014010.1	Solver.v1.01_VERG043660	Soltu.DM1S1.01G013720	DNA ligase IV
Soltu.DM.01G014040.1	Soltu.DM1S1.01G013740	hypothetical protein
Soltu.DM.01G014050.1	Soltu.DM1S1.01G013860	DNA ligase IV
Soltu.DM.01G014120.1	Soltu.DM1S1.01G013770	vesicle-associated membrane protein
Soltu.DM.01G014130.1	Soltu.DM1S1.01G013780	polyol/monosaccharide transporter
Soltu.DM.01G014170.1	Solver.v1.01_VERG043580	Soltu.DM1S1.01G013800	DNA ligase IV
Soltu.DM.01G014190.1	Soltu.DM1S1.01G013810	alpha/beta-Hydrolases superfamily protein
Soltu.DM.01G014230.1	Solver.v1.01_VERG043540	Soltu.DM1S1.01G013890	2-oxoglutarate (2OG) and Fe(II)-dependent oxygenase superfamily protein
Soltu.DM.01G014000.1	Solver.v1.01_VERG043550	Soltu.DM1S1.01G013820	2-oxoglutarate (2OG) and Fe(II)-dependent oxygenase superfamily protein
Soltu.DM.01G014330.1	Solver.v1.01_VERG043470	Soltu.DM1S1.01G013960	global transcription factor group E4
Soltu.DM.01G014410.1	Solver.v1.01_VERG043400	Soltu.DM1S1.01G013840	SRP72 RNA-binding domain
Soltu.DM.01G014440.1	Solver.v1.01_VERG043390	Soltu.DM1S1.01G014010	SRP72 RNA-binding domain
Soltu.DM.01G014450.1	Solver.v1.01_VERG043380	Soltu.DM1S1.01G014020	Got1/Sft2-like vescicle transport protein family
Soltu.DM.01G014460.1	Solver.v1.01_VERG043370	Soltu.DM1S1.01G014030	2-oxoglutarate (2OG) and Fe(II)-dependent oxygenase superfamily protein
Soltu.DM.01G014500.1	Solver.v1.01_VERG043210	Soltu.DM1S1.01G014080	calmodulin-binding family protein
Soltu.DM.01G014510.1	Soltu.DM1S1.01G014090	UDP-Glycosyltransferase superfamily protein
Soltu.DM.01G014580.1	Solver.v1.01_VERG043190	Soltu.DM1S1.01G014120	DNAJ heat shock N-terminal domain-containing protein
Soltu.DM.01G014610.1	Solver.v1.01_VERG043090	Soltu.DM1S1.01G014150	cytochrome P450, family 96, subfamily A, polypeptide
Soltu.DM.01G014620.1	Solver.v1.01_VERG043060	Soltu.DM1S1.01G014160	IBR domain-containing protein
Soltu.DM.01G014640.1	Soltu.DM1S1.01G014290	photosystem II reaction center protein B
Soltu.DM.01G014670.1	Solver.v1.01_VERG058180	Soltu.DM1S1.01G014330	ARM repeat superfamily protein
Soltu.DM.01G014690.1	Soltu.DM1S1.01G014340	Soltu.DM1S1.01G012770	photosystem II reaction center protein A
Soltu.DM.01G014700.4	Soltu.DM1S1.01G014350	Molybdenum cofactor sulfurase family protein
Soltu.DM.01G014730.1	Solver.v1.01_VERG058140	Soltu.DM1S1.01G014380	LOB domain-containing protein
Soltu.DM.01G014740.1	Solver.v1.01_VERG058130	Soltu.DM1S1.01G014400	elongation factor P (EF-P) family protein
Soltu.DM.01G014900.1	Soltu.DM1S1.01G014440	hypothetical protein
Soltu.DM.01G014950.1	Solver.v1.01_VERG058030	Soltu.DM1S1.01G014590	cytochrome P450, family 716, subfamily A, polypeptide
Soltu.DM.01G014960.1	Solver.v1.01_VERG058000	Soltu.DM1S1.01G014660	Transketolase
Soltu.DM.01G014970.1	Solver.v1.01_VERG057980	Soltu.DM1S1.01G014670	cytochrome P450, family 716, subfamily A, polypeptide
Soltu.DM.01G015000.3	Solver.v1.01_VERG057970	Soltu.DM1S1.01G014910	cytochrome P450, family 716, subfamily A, polypeptide
Soltu.DM.01G015070.1	Solver.v1.01_VERG057930	Soltu.DM1S1.01G014980	pumilio
Soltu.DM.01G015090.1	Solver.v1.01_VERG057920	Soltu.DM1S1.01G015000	TCP-1/cpn60 chaperonin family protein
Soltu.DM.01G015110.1	Solver.v1.01_VERG057910	Soltu.DM1S1.01G015080	Protein kinase superfamily protein
Soltu.DM.01G015190.2	Solver.v1.01_VERG057880	Soltu.DM1S1.01G015130	evolutionarily conserved C-terminal region
Soltu.DM.01G015210.2	Solver.v1.01_VERG057860	Soltu.DM1S1.01G015160	antitermination NusB domain-containing protein
Soltu.DM.01G015220.1	Soltu.DM1S1.01G015170	hypothetical protein
Soltu.DM.01G015230.1	Solver.v1.01_VERG057840	TATA binding protein
Soltu.DM.01G015240.3	Solver.v1.01_VERG057810	Soltu.DM1S1.01G015200	Transketolase family protein
Soltu.DM.01G015430.1	Solver.v1.01_VERG042170	Soltu.DM1S1.01G015240	Pyruvate kinase family protein
Soltu.DM.01G015500.1	Soltu.DM1S1.01G015310	binding
Soltu.DM.01G015510.1	Solver.v1.01_VERG042240	Soltu.DM1S1.01G015350	SPFH/Band 7/PHB domain-containing membrane-associated protein family
Soltu.DM.01G015560.2	Solver.v1.01_VERG042220	Soltu.DM1S1.01G015320	binding
Soltu.DM.01G015600.1	Solver.v1.01_VERG042210	Soltu.DM1S1.01G015360	hypothetical protein
Soltu.DM.01G015620.1	Soltu.DM1S1.01G015420	formate dehydrogenase
Soltu.DM.01G015710.1	Soltu.DM1S1.01G015440	receptor like protein
Soltu.DM.01G015840.10	Solver.v1.01_VERG042260	Soltu.DM1S1.01G015620	RING/U-box superfamily protein
Soltu.DM.01G015850.1	Solver.v1.01_VERG042320	Soltu.DM1S1.01G015600	conserved hypothetical protein
Soltu.DM.01G015880.1	Solver.v1.01_VERG042360	Soltu.DM1S1.01G015520	conserved hypothetical protein
Soltu.DM.01G015960.1	Soltu.DM1S1.01G015450	hypothetical protein
Soltu.DM.01G015970.1	Solver.v1.01_VERG042590	Peptidase M50 family protein
Soltu.DM.01G015980.2	Solver.v1.01_VERG042620	Soltu.DM1S1.01G015760	Peptidase M50 family protein
Soltu.DM.01G015990.1	Solver.v1.01_VERG042630	hypothetical protein
Soltu.DM.01G016170.1	Soltu.DM1S1.01G016240	ATPase, V0/A0 complex, subunit C/D
Soltu.DM.01G016270.1	Soltu.DM1S1.01G016460	glutamate-ammonia ligases;catalytics;glutamate-ammonia ligases
Soltu.DM.01G016310.1	Solver.v1.01_VERG042990	Soltu.DM1S1.01G015930	ribonuclease
Soltu.DM.01G016360.1	Solver.v1.01_VERG058540	hypothetical protein
Soltu.DM.01G016430.2	Soltu.DM1S1.01G016390	glutamate-ammonia ligases;catalytics;glutamate-ammonia ligases
Soltu.DM.01G016440.1	Soltu.DM1S1.01G016410	glutamate-ammonia ligases;catalytics;glutamate-ammonia ligases
Soltu.DM.01G016450.1	Soltu.DM1S1.01G016420	glutamate-ammonia ligases;catalytics;glutamate-ammonia ligases
Soltu.DM.01G016220.1	Soltu.DM1S1.01G016440	glutamate-ammonia ligases;catalytics;glutamate-ammonia ligases
Soltu.DM.01G016260.1	Soltu.DM1S1.01G016480	glutamate-ammonia ligases;catalytics;glutamate-ammonia ligases
Soltu.DM.01G016600.1	Solver.v1.01_VERG042890	Soltu.DM1S1.01G016520	purin-rich alpha
Soltu.DM.01G016620.1	Solver.v1.01_VERG042880	purin-rich alpha
Soltu.DM.01G016630.1	Solver.v1.01_VERG042820	Soltu.DM1S1.01G016530	oxidoreductases
Soltu.DM.01G016680.1	Solver.v1.01_VERG058440	Soltu.DM1S1.01G016570	SKU5  similar
Soltu.DM.01G016690.1	Soltu.DM1S1.01G016580	Coproporphyrinogen III oxidase
Soltu.DM.01G016770.1	Soltu.DM1S1.01G016630	Protein kinase superfamily protein
Soltu.DM.01G016780.1	Solver.v1.01_VERG058570	Soltu.DM1S1.01G016640	ARM repeat superfamily protein
Soltu.DM.01G016790.1	Solver.v1.01_VERG058580	Soltu.DM1S1.01G016650	ARM repeat superfamily protein
Soltu.DM.01G016800.1	Solver.v1.01_VERG058590	hypothetical protein
Soltu.DM.01G016900.1	Solver.v1.01_VERG058630	Soltu.DM1S1.01G016690	light-mediated development protein 1 / deetiolated1 (DET1)
Soltu.DM.01G016910.1	Solver.v1.01_VERG058640	Soltu.DM1S1.01G016700	light-mediated development protein 1 / deetiolated1 (DET1)
Soltu.DM.01G016950.1	Solver.v1.01_VERG058710	Soltu.DM1S1.01G016750	ankyrin repeat family protein / regulator of chromosome condensation (RCC1) family protein
Soltu.DM.01G016980.1	Solver.v1.01_VERG058730	hypothetical protein
Soltu.DM.01G017030.1	Solver.v1.01_VERG058890	dsRNA-binding protein
Soltu.DM.01G017040.1	Solver.v1.01_VERG058900	Soltu.DM1S1.01G016830	double-stranded-RNA-binding protein
Soltu.DM.01G017110.1	Soltu.DM1S1.01G016850	hypothetical protein
Soltu.DM.01G017170.1	Solver.v1.01_VERG059300	Soltu.DM1S1.01G016880	CTP synthase family protein
Soltu.DM.01G017190.1	Soltu.DM1S1.01G016900	syntaxin of plants
Soltu.DM.01G017210.3	Soltu.DM1S1.01G016910	syntaxin of plants
Soltu.DM.01G017220.1	Solver.v1.01_VERG059410	Soltu.DM1S1.01G016920	Exostosin family protein
Soltu.DM.01G017230.1	Solver.v1.01_VERG059420	Soltu.DM1S1.01G016930	Exostosin family protein
Soltu.DM.01G017240.1	Solver.v1.01_VERG059430	Soltu.DM1S1.01G016940	Ribosomal protein L34
Soltu.DM.01G017250.1	Solver.v1.01_VERG059450	Soltu.DM1S1.01G016950	hypothetical protein
Soltu.DM.01G017290.1	Solver.v1.01_VERG059470	Soltu.DM1S1.01G016980	small and basic intrinsic protein 2;1
Soltu.DM.01G017310.1	Soltu.DM1S1.01G017000	F-box/RNI-like superfamily protein
Soltu.DM.01G017340.1	Soltu.DM1S1.01G017030	ubiquitin protein ligase
Soltu.DM.01G017360.1	Soltu.DM1S1.01G017070	conserved hypothetical protein
Soltu.DM.01G017400.1	Soltu.DM1S1.01G017120	conserved hypothetical protein
Soltu.DM.01G017420.1	Solver.v1.01_VERG059490	Soltu.DM1S1.01G017140	Adenine nucleotide alpha hydrolases-like superfamily protein
Soltu.DM.01G017440.1	Solver.v1.01_VERG059520	Soltu.DM1S1.01G017170	receptor-like protein kinase
Soltu.DM.01G017520.1	Soltu.DM1S1.01G017180	hypothetical protein
Soltu.DM.01G017530.2	Solver.v1.01_VERG059530	Soltu.DM1S1.01G017190	protein kinase family protein / protein phosphatase 2C ( PP2C) family protein
Soltu.DM.01G017540.1	Soltu.DM1S1.01G017220	ubiquitin
Soltu.DM.01G018060.1	Soltu.DM1S1.01G017230	hypothetical protein
Soltu.DM.01G017560.1	Soltu.DM1S1.01G017250	pigment defective
Soltu.DM.01G017570.1	Solver.v1.01_VERG059580	Soltu.DM1S1.01G017260	pigment defective
Soltu.DM.01G017610.1	Solver.v1.01_VERG060480	Soltu.DM1S1.01G017310	Integrase-type DNA-binding superfamily protein
Soltu.DM.01G017620.1	Solver.v1.01_VERG060470	conserved hypothetical protein
Soltu.DM.01G017630.1	Solver.v1.01_VERG060460	Soltu.DM1S1.01G017320	conserved hypothetical protein
Soltu.DM.01G017640.1	Solver.v1.01_VERG060450	Soltu.DM1S1.01G017330	SIN3-like
Soltu.DM.01G017660.5	Soltu.DM1S1.01G017350	ribosomal protein L3 plastid
Soltu.DM.01G017670.1	Solver.v1.01_VERG060550	ribosomal protein L3 plastid
Soltu.DM.01G017680.1	Solver.v1.01_VERG060540	Soltu.DM1S1.01G017360	Plant invertase/pectin methylesterase inhibitor superfamily
Soltu.DM.01G017690.1	Solver.v1.01_VERG060530	Soltu.DM1S1.01G017370	pyruvate dehydrogenase kinase
Soltu.DM.01G017790.1	Solver.v1.01_VERG060500	Soltu.DM1S1.01G017380	F-box family protein
Soltu.DM.01G017830.1	Soltu.DM1S1.01G017400	Histone superfamily protein
Soltu.DM.01G017860.1	Solver.v1.01_VERG060580	Soltu.DM1S1.01G017430	Tetratricopeptide repeat (TPR)-like superfamily protein
Soltu.DM.01G017870.1	Solver.v1.01_VERG060590	Soltu.DM1S1.01G017440	TRAF-like family protein
Soltu.DM.01G017940.1	Solver.v1.01_VERG060640	signal responsive
Soltu.DM.01G017980.1	Solver.v1.01_VERG060650	Soltu.DM1S1.01G017570	phragmoplast orienting kinesin
Soltu.DM.01G017990.1	Soltu.DM1S1.01G017590	Phosphoglycerate mutase family protein
Soltu.DM.01G018030.1	Soltu.DM1S1.01G017650	KIX domain containing protein
Soltu.DM.01G018050.1	Soltu.DM1S1.01G017670	DNAJ heat shock N-terminal domain-containing protein
Soltu.DM.01G018080.1	Soltu.DM1S1.01G017690	BAX inhibitor
Soltu.DM.01G018090.1	Solver.v1.01_VERG060710	Soltu.DM1S1.01G017700	ARM repeat superfamily protein
Soltu.DM.01G018110.1	Solver.v1.01_VERG060750	Soltu.DM1S1.01G017740	cell wall / vacuolar inhibitor of fructosidase
Soltu.DM.01G018160.1	Solver.v1.01_VERG060770	Soltu.DM1S1.01G017770	hypothetical protein
Soltu.DM.01G018210.1	Solver.v1.01_VERG060880	ADP-ribosylation factor A1F
Soltu.DM.01G018220.1	Solver.v1.01_VERG060900	Soltu.DM1S1.01G017840	Mitochondrial substrate carrier family protein
Soltu.DM.01G018260.1	Soltu.DM1S1.01G017890	Protein of unknown function (DUF1645)
Soltu.DM.01G018280.1	Soltu.DM1S1.01G017910	Mitochondrial substrate carrier family protein
Soltu.DM.01G018270.1	Solver.v1.01_VERG060940	Soltu.DM1S1.01G017930	DNAJ heat shock N-terminal domain-containing protein
Soltu.DM.01G018330.1	Solver.v1.01_VERG061030	Soltu.DM1S1.01G017980	DEAD box RNA helicase family protein
Soltu.DM.01G018340.2	Solver.v1.01_VERG061050	Soltu.DM1S1.01G018010	HCO3- transporter family
Soltu.DM.01G018350.1	Soltu.DM1S1.01G018020	Complex 1 protein (LYR family) domain containing protein
Soltu.DM.01G018380.1	Solver.v1.01_VERG061110	Soltu.DM1S1.01G018070	zinc finger (Ran-binding) family protein
Soltu.DM.01G018390.1	Solver.v1.01_VERG061120	Soltu.DM1S1.01G018080	Plant invertase/pectin methylesterase inhibitor superfamily protein
Soltu.DM.01G018400.1	Soltu.DM1S1.01G018090	Plant invertase/pectin methylesterase inhibitor superfamily protein
Soltu.DM.01G018420.1	Solver.v1.01_VERG061140	Soltu.DM1S1.01G018120	ribosomal protein S1
Soltu.DM.01G018470.1	Solver.v1.01_VERG061180	Soltu.DM1S1.01G018160	zinc knuckle (CCHC-type) family protein
Soltu.DM.01G018490.1	Soltu.DM1S1.01G018190	ubiquitin-conjugating enzyme
Soltu.DM.01G018520.1	Solver.v1.01_VERG061190	Soltu.DM1S1.01G018210	ubiquitin protein ligase
Soltu.DM.01G018530.1	Solver.v1.01_VERG061210	Soltu.DM1S1.01G018220	ubiquitin protein ligase
Soltu.DM.01G018570.1	Soltu.DM1S1.01G018260	F-box and associated interaction domains-containing protein
Soltu.DM.01G018600.1	Solver.v1.01_VERG061260	Soltu.DM1S1.01G018330	myb domain protein
Soltu.DM.01G018650.1	Soltu.DM1S1.01G018380	Zinc-binding ribosomal protein family protein
Soltu.DM.01G018680.1	Solver.v1.01_VERG061340	Soltu.DM1S1.01G018410	gibberellin 2-oxidase
Soltu.DM.01G018690.1	Solver.v1.01_VERG061350	Soltu.DM1S1.01G018420	Plant neutral invertase family protein
Soltu.DM.01G018710.2	Soltu.DM1S1.01G018440	hypothetical protein
Soltu.DM.01G018740.1	Solver.v1.01_VERG061390	Soltu.DM1S1.01G018480	Glycosyl hydrolase superfamily protein
Soltu.DM.01G018750.2	Solver.v1.01_VERG061400	Soltu.DM1S1.01G018490	agenet domain-containing protein
Soltu.DM.01G018760.1	Solver.v1.01_VERG061410	Soltu.DM1S1.01G018500	Translation elongation  factor EF1B/ribosomal protein S6 family protein
Soltu.DM.01G018770.1	Solver.v1.01_VERG061420	Soltu.DM1S1.01G018510	Pentatricopeptide repeat (PPR) superfamily protein
Soltu.DM.01G018780.2	Solver.v1.01_VERG061430	Soltu.DM1S1.01G018520	Rab5-interacting family protein
Soltu.DM.01G018790.1	Solver.v1.01_VERG061440	Soltu.DM1S1.01G018530	O-acetyltransferase family protein
Soltu.DM.01G018800.2	Solver.v1.01_VERG061450	Soltu.DM1S1.01G018540	poly(A) polymerase
Soltu.DM.01G018850.1	Solver.v1.01_VERG061480	Soltu.DM1S1.01G018580	gibberellin 3-oxidase
Soltu.DM.01G018920.1	Soltu.DM1S1.01G018620	glutamate receptor 2.2
Soltu.DM.01G018940.1	Solver.v1.01_VERG061620	Soltu.DM1S1.01G018640	glutamate receptor 2.8
Soltu.DM.01G018980.1	Solver.v1.01_VERG061670	Soltu.DM1S1.01G018670	conserved hypothetical protein
Soltu.DM.01G019000.1	Solver.v1.01_VERG061730	Soltu.DM1S1.01G018730	Mevalonate/galactokinase family protein
Soltu.DM.01G019020.1	Solver.v1.01_VERG061760	Soltu.DM1S1.01G018740	RNA binding;abscisic acid binding
Soltu.DM.01G019030.1	Soltu.DM1S1.01G018750	DNA binding;DNA-directed RNA polymerases
Soltu.DM.01G019050.1	Soltu.DM1S1.01G018760	DNA binding;DNA-directed RNA polymerases
Soltu.DM.01G019080.1	Soltu.DM1S1.01G018810	AGAMOUS-like
Soltu.DM.01G019090.1	Solver.v1.01_VERG061790	Soltu.DM1S1.01G018820	Malectin/receptor-like protein kinase family protein
Soltu.DM.01G019100.1	Solver.v1.01_VERG061800	Soltu.DM1S1.01G018830	Peroxidase superfamily protein
Soltu.DM.01G019110.3	Soltu.DM1S1.01G018840	Ribosomal protein S18
Soltu.DM.01G019140.1	Solver.v1.01_VERG061810	Soltu.DM1S1.01G018850	WRKY DNA-binding protein
Soltu.DM.01G019170.1	Soltu.DM1S1.01G018870	prefoldin
Soltu.DM.01G019180.1	Solver.v1.01_VERG061820	prefoldin
Soltu.DM.01G019200.1	Solver.v1.01_VERG061870	Soltu.DM1S1.01G018880	sequence-specific DNA binding transcription factors
Soltu.DM.01G019330.1	Solver.v1.01_VERG061950	Soltu.DM1S1.01G018950	chromatin remodeling
Soltu.DM.01G019340.1	Soltu.DM1S1.01G018960	chromatin remodeling
Soltu.DM.01G019360.1	Solver.v1.01_VERG061970	Soltu.DM1S1.01G018980	Ca2+-binding protein
Soltu.DM.01G019370.1	Solver.v1.01_VERG061980	Soltu.DM1S1.01G018990	conserved hypothetical protein
Soltu.DM.01G019390.1	Solver.v1.01_VERG062010	Soltu.DM1S1.01G019030	enoyl-CoA hydratase/isomerase A
Soltu.DM.01G019400.1	Soltu.DM1S1.01G019040	GDSL-like Lipase/Acylhydrolase superfamily protein
Soltu.DM.01G019410.1	Soltu.DM1S1.01G019050	hypothetical protein
Soltu.DM.01G019440.1	Solver.v1.01_VERG062060	Soltu.DM1S1.01G019080	Peroxidase family protein
Soltu.DM.01G019500.2	Solver.v1.01_VERG062070	Soltu.DM1S1.01G019120	PAS domain-containing protein tyrosine kinase family protein
Soltu.DM.01G019510.2	Solver.v1.01_VERG062080	Soltu.DM1S1.01G019130	phytochrome B
Soltu.DM.01G019520.1	Solver.v1.01_VERG062090	Soltu.DM1S1.01G019140	ATP citrate lyase subunit B
Soltu.DM.01G019550.1	Soltu.DM1S1.01G019160	MADS-box transcription factor family protein
Soltu.DM.01G019580.1	Solver.v1.01_VERG062140	Soltu.DM1S1.01G019190	MADS-box transcription factor family protein
Soltu.DM.01G019610.1	Solver.v1.01_VERG062160	Soltu.DM1S1.01G019230	Disease resistance-responsive (dirigent-like protein) family protein
Soltu.DM.01G019720.1	Solver.v1.01_VERG062170	MADS-box transcription factor family protein
Soltu.DM.01G019750.1	Solver.v1.01_VERG062230	Soltu.DM1S1.01G019310	Malectin/receptor-like protein kinase family protein
Soltu.DM.01G019770.1	Solver.v1.01_VERG062250	Soltu.DM1S1.01G019360	Nucleic acid-binding proteins superfamily
Soltu.DM.01G019780.1	Solver.v1.01_VERG062260	Soltu.DM1S1.01G019370	Adenine nucleotide alpha hydrolases-like superfamily protein
Soltu.DM.01G019790.1	Solver.v1.01_VERG062270	Soltu.DM1S1.01G019380	Plant invertase/pectin methylesterase inhibitor superfamily protein
Soltu.DM.01G019800.1	Solver.v1.01_VERG062300	Soltu.DM1S1.01G019410	RGA-like
Soltu.DM.01G019810.1	Solver.v1.01_VERG062310	Soltu.DM1S1.01G019420	RGA-like
Soltu.DM.01G019830.1	Solver.v1.01_VERG062330	Soltu.DM1S1.01G019450	Glycosyl hydrolase superfamily protein
Soltu.DM.01G019850.1	Solver.v1.01_VERG062320	Soltu.DM1S1.01G019440	Glycosyl hydrolase superfamily protein
Soltu.DM.01G019860.1	Solver.v1.01_VERG062380	Soltu.DM1S1.01G019470	WD40/YVTN repeat-like-containing domain;Bromodomain
Soltu.DM.01G019870.1	Solver.v1.01_VERG062390	Soltu.DM1S1.01G019480	zinc knuckle (CCHC-type) family protein
Soltu.DM.01G019890.1	Solver.v1.01_VERG062410	Soltu.DM1S1.01G019500	Mitochondrial import inner membrane translocase subunit Tim17/Tim22/Tim23 family protein
Soltu.DM.01G019900.1	Solver.v1.01_VERG062420	Soltu.DM1S1.01G019510	binding
Soltu.DM.01G019910.1	Solver.v1.01_VERG062430	Soltu.DM1S1.01G019540	binding
Soltu.DM.01G019940.1	Soltu.DM1S1.01G019560	CONSTANS-like
Soltu.DM.01G019950.1	Solver.v1.01_VERG062440	Soltu.DM1S1.01G019570	Ras-related small GTP-binding family protein
Soltu.DM.01G019960.1	Solver.v1.01_VERG062450	Soltu.DM1S1.01G019580	calmodulin binding;transcription regulators
Soltu.DM.01G019980.1	Solver.v1.01_VERG062460	calmodulin binding;transcription regulators
Soltu.DM.01G019990.1	Solver.v1.01_VERG062500	Soltu.DM1S1.01G019590	acyl-activating enzyme
Soltu.DM.01G020010.4	Solver.v1.01_VERG062510	Soltu.DM1S1.01G019630	cAMP-regulated phosphoprotein 19-related protein
Soltu.DM.01G020020.1	Solver.v1.01_VERG062520	Soltu.DM1S1.01G019640	pentatricopeptide (PPR) domain protein
Soltu.DM.01G020030.1	Solver.v1.01_VERG062530	Soltu.DM1S1.01G019650	Glycine-rich protein family
Soltu.DM.01G020040.1	Solver.v1.01_VERG062540	Soltu.DM1S1.01G019660	TRICHOME BIREFRINGENCE-LIKE
Soltu.DM.01G020050.1	Solver.v1.01_VERG062560	Soltu.DM1S1.01G019670	associated molecule with the SH3 domain of STAM
Soltu.DM.01G020170.2	Solver.v1.01_VERG062620	Soltu.DM1S1.01G019780	importin alpha isoform
Soltu.DM.01G020180.1	Solver.v1.01_VERG062610	Soltu.DM1S1.01G019770	chromatin remodeling
Soltu.DM.01G020190.1	Solver.v1.01_VERG062600	Soltu.DM1S1.01G019760	Protein of unknown function (DUF1218)
Soltu.DM.01G020210.1	Solver.v1.01_VERG062590	Soltu.DM1S1.01G019740	zinc finger protein
Soltu.DM.01G020220.1	Solver.v1.01_VERG062580	Soltu.DM1S1.01G019730	DUF4378 domain containing protein
Soltu.DM.01G020260.1	Solver.v1.01_VERG062720	Soltu.DM1S1.01G019880	GATA transcription factor
Soltu.DM.01G020280.1	Solver.v1.01_VERG062730	Soltu.DM1S1.01G019890	NAD(P)-linked oxidoreductase superfamily protein
Soltu.DM.01G020290.1	Solver.v1.01_VERG062770	Soltu.DM1S1.01G019920	hypothetical protein
Soltu.DM.01G020300.1	Solver.v1.01_VERG062780	Soltu.DM1S1.01G019930	COBRA-like protein-7 precursor
Soltu.DM.01G020310.2	Solver.v1.01_VERG062790	Soltu.DM1S1.01G019940	response regulator
Soltu.DM.01G020330.1	Solver.v1.01_VERG062800	Soltu.DM1S1.01G019950	Drought-responsive family protein
Soltu.DM.01G020340.1	Solver.v1.01_VERG062810	Soltu.DM1S1.01G019960	Protein of unknown function (DUF789)
Soltu.DM.01G020350.1	Solver.v1.01_VERG062820	Soltu.DM1S1.01G019980	Mono-/di-acylglycerol lipase, N-terminal;Lipase, class
Soltu.DM.01G020370.1	Solver.v1.01_VERG062830	Soltu.DM1S1.01G020000	Chaperone DnaJ-domain superfamily protein
Soltu.DM.01G020380.1	Solver.v1.01_VERG062840	Soltu.DM1S1.01G019990	pumilio
Soltu.DM.01G020440.1	Solver.v1.01_VERG062940	Soltu.DM1S1.01G020140	Heavy metal transport/detoxification superfamily protein
Soltu.DM.01G020460.3	Solver.v1.01_VERG062950	Soltu.DM1S1.01G020150	Protein phosphatase 2C family protein
Soltu.DM.01G020470.1	Solver.v1.01_VERG062960	Soltu.DM1S1.01G020160	Telomere-capping, CST complex subunit domain containing protein
Soltu.DM.01G020480.1	Solver.v1.01_VERG062980	Soltu.DM1S1.01G020170	phospholipase D P1
Soltu.DM.01G020550.1	Soltu.DM1S1.01G020200	F-box/RNI-like superfamily protein
Soltu.DM.01G020580.1	Solver.v1.01_VERG063060	Soltu.DM1S1.01G020180	RNI-like superfamily protein
Soltu.DM.01G020600.1	Soltu.DM1S1.01G020230	hypothetical protein
Soltu.DM.01G020620.1	Solver.v1.01_VERG063180	Homeodomain-like superfamily protein
Soltu.DM.01G020640.1	Solver.v1.01_VERG063150	Soltu.DM1S1.01G020310	hydroxyproline-rich glycoprotein family protein
Soltu.DM.01G020660.1	Solver.v1.01_VERG063100	Soltu.DM1S1.01G020250	Homeodomain-like superfamily protein
Soltu.DM.01G020710.1	Solver.v1.01_VERG063090	Homeodomain-like superfamily protein
Soltu.DM.01G020720.1	Solver.v1.01_VERG063160	DNAJ heat shock N-terminal domain-containing protein
Soltu.DM.01G020750.1	Solver.v1.01_VERG063200	Quinone reductase family protein
Soltu.DM.01G020760.1	Solver.v1.01_VERG063210	Soltu.DM1S1.01G020360	hydroxyproline-rich glycoprotein family protein
Soltu.DM.01G020830.1	Solver.v1.01_VERG063270	Soltu.DM1S1.01G020430	hypothetical protein
Soltu.DM.01G020840.1	Solver.v1.01_VERG063280	Soltu.DM1S1.01G020440	ethylene-responsive element binding protein
Soltu.DM.01G020860.1	Solver.v1.01_VERG063300	hypothetical protein
Soltu.DM.01G020870.1	Solver.v1.01_VERG063310	hypothetical protein
Soltu.DM.01G020880.1	Solver.v1.01_VERG063320	Tetratricopeptide repeat (TPR)-like superfamily protein
Soltu.DM.01G020890.1	Solver.v1.01_VERG063330	Soltu.DM1S1.01G020470	plastid developmental protein DAG, putative
Soltu.DM.01G020900.1	Solver.v1.01_VERG063340	Soltu.DM1S1.01G020480	Pectin lyase-like superfamily protein
Soltu.DM.01G020960.1	Solver.v1.01_VERG063360	Soltu.DM1S1.01G020680	UDP-glucosyl transferase 75B2
Soltu.DM.01G021050.1	Solver.v1.01_VERG063440	Soltu.DM1S1.01G020600	UDP-Glycosyltransferase superfamily protein
Soltu.DM.01G021090.1	Soltu.DM1S1.01G020710	hypothetical protein
Soltu.DM.01G021100.1	Soltu.DM1S1.01G020530	hypothetical protein
Soltu.DM.01G021150.1	Solver.v1.01_VERG063560	hypothetical protein
Soltu.DM.01G021220.1	Solver.v1.01_VERG063600	hypothetical protein
Soltu.DM.01G021250.1	Solver.v1.01_VERG063630	Soltu.DM1S1.01G020790	hypothetical protein
Soltu.DM.01G021260.1	Solver.v1.01_VERG063660	Soltu.DM1S1.01G020800	acyl-CoA dehydrogenase-related
Soltu.DM.01G021380.1	Solver.v1.01_VERG063700	Soltu.DM1S1.01G020870	Plant invertase/pectin methylesterase inhibitor superfamily
Soltu.DM.01G021390.1	Solver.v1.01_VERG063710	Soltu.DM1S1.01G020880	Plant invertase/pectin methylesterase inhibitor superfamily
Soltu.DM.01G021400.1	Solver.v1.01_VERG063720	Soltu.DM1S1.01G020890	Plant invertase/pectin methylesterase inhibitor superfamily
Soltu.DM.01G021410.1	Soltu.DM1S1.01G020900	Histone superfamily protein
Soltu.DM.01G021430.1	Solver.v1.01_VERG063740	Soltu.DM1S1.01G020920	PF16858 domain containing protein
Soltu.DM.01G021450.1	Solver.v1.01_VERG063750	Soltu.DM1S1.01G020940	TOXICOS EN LEVADURA
Soltu.DM.01G021460.1	Solver.v1.01_VERG063760	Soltu.DM1S1.01G020950	conserved hypothetical protein
Soltu.DM.01G021470.1	Solver.v1.01_VERG063770	Soltu.DM1S1.01G020960	alpha/beta-Hydrolases superfamily protein
Soltu.DM.01G021480.1	Solver.v1.01_VERG063780	Soltu.DM1S1.01G020970	alpha/beta-Hydrolases superfamily protein
Soltu.DM.01G021490.1	Solver.v1.01_VERG063790	Soltu.DM1S1.01G020980	Fumarylacetoacetate (FAA) hydrolase family
Soltu.DM.01G021500.1	Solver.v1.01_VERG063800	AGAMOUS-like
Soltu.DM.01G021510.3	Solver.v1.01_VERG063810	Soltu.DM1S1.01G020990	gamete expressed
Soltu.DM.01G021530.1	Solver.v1.01_VERG063840	Soltu.DM1S1.01G021000	Serinc-domain containing serine and sphingolipid biosynthesis protein
Soltu.DM.01G021550.1	Solver.v1.01_VERG063860	Soltu.DM1S1.01G021020	2-oxoacid dehydrogenases acyltransferase family protein
Soltu.DM.01G021570.1	Solver.v1.01_VERG063870	Soltu.DM1S1.01G021030	MATE efflux family protein
Soltu.DM.01G021580.1	Solver.v1.01_VERG063880	Soltu.DM1S1.01G021040	Protein of unknown function (DUF581)
Soltu.DM.01G021590.1	Solver.v1.01_VERG063890	Soltu.DM1S1.01G021050	Dynein light chain type 1 family protein
Soltu.DM.01G021600.1	Solver.v1.01_VERG063900	Soltu.DM1S1.01G021060	FANCI solenoid 4 domain containing protein
Soltu.DM.01G021620.1	Solver.v1.01_VERG063950	Soltu.DM1S1.01G021070	multifunctional protein
Soltu.DM.01G021630.1	Soltu.DM1S1.01G021080	hypothetical protein
Soltu.DM.01G021640.1	Solver.v1.01_VERG063960	Soltu.DM1S1.01G021090	conserved hypothetical protein
Soltu.DM.01G021670.1	Solver.v1.01_VERG063970	Soltu.DM1S1.01G021100	Pollen Ole e 1 allergen and extensin family protein
Soltu.DM.01G021690.1	Soltu.DM1S1.01G021110	eukaryotic translation initiation factor 2 gamma subunit
Soltu.DM.01G021700.1	Solver.v1.01_VERG063990	UDP-xylose synthase
Soltu.DM.01G021720.1	Solver.v1.01_VERG064010	Soltu.DM1S1.01G021130	Hypoxia-responsive family protein
Soltu.DM.01G021730.1	Solver.v1.01_VERG064030	Soltu.DM1S1.01G021150	MADS-box transcription factor family protein
Soltu.DM.01G021740.1	Solver.v1.01_VERG064040	Soltu.DM1S1.01G021160	Transducin/WD40 repeat-like superfamily protein
Soltu.DM.01G021770.1	Solver.v1.01_VERG064050	Soltu.DM1S1.01G021170	conserved hypothetical protein
Soltu.DM.01G021780.1	Solver.v1.01_VERG064060	Soltu.DM1S1.01G021180	Heat shock protein DnaJ, N-terminal with domain of unknown function (DUF1977)
Soltu.DM.01G021790.1	Solver.v1.01_VERG064080	Soltu.DM1S1.01G021190	actin-11
Soltu.DM.01G021800.1	Solver.v1.01_VERG064090	Soltu.DM1S1.01G021200	actin-11
Soltu.DM.01G021810.1	Solver.v1.01_VERG064100	Soltu.DM1S1.01G021210	Adenine nucleotide alpha hydrolases-like superfamily protein
Soltu.DM.01G021820.2	Solver.v1.01_VERG064110	Soltu.DM1S1.01G021220	P-loop containing nucleoside triphosphate hydrolases superfamily protein
Soltu.DM.01G021840.1	Solver.v1.01_VERG064130	Soltu.DM1S1.01G021260	Cysteine proteinases superfamily protein
Soltu.DM.01G021850.1	Solver.v1.01_VERG064140	Soltu.DM1S1.01G021280	Ribosomal protein S21e
Soltu.DM.01G021860.1	Solver.v1.01_VERG064150	Soltu.DM1S1.01G021290	nodulin MtN21 /EamA-like transporter family protein
Soltu.DM.01G021870.1	Solver.v1.01_VERG064160	Soltu.DM1S1.01G021300	conserved hypothetical protein
Soltu.DM.01G021880.1	Solver.v1.01_VERG064170	Soltu.DM1S1.01G021310	Protein phosphatase 2C family protein
Soltu.DM.01G021890.1	Solver.v1.01_VERG064180	Soltu.DM1S1.01G021320	Heavy metal transport/detoxification superfamily protein
Soltu.DM.01G021900.1	Solver.v1.01_VERG064190	Soltu.DM1S1.01G021330	conserved hypothetical protein
Soltu.DM.01G021910.1	Solver.v1.01_VERG064200	Soltu.DM1S1.01G021340	Bifunctional inhibitor/lipid-transfer protein/seed storage 2S albumin superfamily protein
Soltu.DM.01G021920.1	Solver.v1.01_VERG064210	vesicle-associated membrane protein
Soltu.DM.01G021950.1	Solver.v1.01_VERG064240	Soltu.DM1S1.01G021370	flowering promoting factor
Soltu.DM.01G021960.1	Solver.v1.01_VERG064250	Soltu.DM1S1.01G021380	flowering promoting factor
Soltu.DM.01G021970.2	Solver.v1.01_VERG064260	Soltu.DM1S1.01G021400	Calcium-dependent lipid-binding (CaLB domain) family protein
Soltu.DM.01G021980.1	Solver.v1.01_VERG064270	Soltu.DM1S1.01G021420	F-box and associated interaction domains-containing protein
Soltu.DM.01G022000.1	Solver.v1.01_VERG064280	Soltu.DM1S1.01G021430	receptor-like kinase
Soltu.DM.01G022010.1	Solver.v1.01_VERG064310	F-box and associated interaction domains-containing protein
Soltu.DM.01G022020.1	Solver.v1.01_VERG064330	Soltu.DM1S1.01G021450	Tudor/PWWP/MBT superfamily protein
Soltu.DM.01G022030.1	Solver.v1.01_VERG064350	Soltu.DM1S1.01G021460	Mitochondrial substrate carrier family protein
Soltu.DM.01G022040.1	Solver.v1.01_VERG064360	Soltu.DM1S1.01G021470	conserved hypothetical protein
Soltu.DM.01G022050.1	Solver.v1.01_VERG064370	Soltu.DM1S1.01G021480	conserved hypothetical protein
Soltu.DM.01G022060.1	Solver.v1.01_VERG064380	Soltu.DM1S1.01G021490	nuclear factor Y, subunit B5
Soltu.DM.01G022070.1	Solver.v1.01_VERG064400	Soltu.DM1S1.01G021530	cullin
Soltu.DM.01G022080.1	Solver.v1.01_VERG064420	Soltu.DM1S1.01G021540	cullin
Soltu.DM.01G022090.2	Solver.v1.01_VERG064450	Soltu.DM1S1.01G021560	cullin
Soltu.DM.01G022100.1	Solver.v1.01_VERG064460	Soltu.DM1S1.01G021570	cullin
Soltu.DM.01G022110.1	Solver.v1.01_VERG064480	Soltu.DM1S1.01G021580	cullin
Soltu.DM.01G022120.1	Soltu.DM1S1.01G021590	cullin
Soltu.DM.01G022150.1	Soltu.DM1S1.01G021620	cullin
Soltu.DM.01G022170.4	Solver.v1.01_VERG064570	cullin
Soltu.DM.01G022180.1	Solver.v1.01_VERG064580	Soltu.DM1S1.01G021660	conserved hypothetical protein
Soltu.DM.01G022190.2	Solver.v1.01_VERG064590	Soltu.DM1S1.01G021670	NAD(P)-binding Rossmann-fold superfamily protein
Soltu.DM.01G022200.1	Solver.v1.01_VERG064600	Soltu.DM1S1.01G021680	conserved hypothetical protein
Soltu.DM.01G022210.1	Solver.v1.01_VERG064620	Fruit-specific protein
Soltu.DM.01G022220.1	Solver.v1.01_VERG064640	Soltu.DM1S1.01G021710	conserved hypothetical protein
Soltu.DM.01G022230.1	Solver.v1.01_VERG064650	Soltu.DM1S1.01G021720	basic helix-loop-helix (bHLH) DNA-binding superfamily protein
Soltu.DM.01G022250.1	Solver.v1.01_VERG064660	Soltu.DM1S1.01G021740	UDP-Glycosyltransferase superfamily protein
Soltu.DM.01G022260.1	Solver.v1.01_VERG064670	CHY-type/CTCHY-type/RING-type Zinc finger protein
Soltu.DM.01G022270.1	Solver.v1.01_VERG064680	Soltu.DM1S1.01G021760	hypothetical protein
Soltu.DM.01G022280.1	Solver.v1.01_VERG064690	Soltu.DM1S1.01G021770	alpha/beta-Hydrolases superfamily protein
Soltu.DM.01G022290.2	Solver.v1.01_VERG064700	Soltu.DM1S1.01G021780	chromatin-remodeling protein
Soltu.DM.01G022300.1	Solver.v1.01_VERG064710	Soltu.DM1S1.01G021790	Protein kinase superfamily protein
Soltu.DM.01G022310.1	Solver.v1.01_VERG064720	Soltu.DM1S1.01G021800	Protein kinase superfamily protein
Soltu.DM.01G022320.1	Solver.v1.01_VERG064730	Soltu.DM1S1.01G021810	Glutaredoxin family protein
Soltu.DM.01G022330.1	Solver.v1.01_VERG064740	Soltu.DM1S1.01G021820	Thioredoxin superfamily protein
Soltu.DM.01G022350.2	Solver.v1.01_VERG064750	Soltu.DM1S1.01G021830	Galactose oxidase/kelch repeat superfamily protein
Soltu.DM.01G022360.1	Solver.v1.01_VERG064760	Soltu.DM1S1.01G021840	tetratricopeptide repeat (TPR)-containing protein
Soltu.DM.01G022380.1	Solver.v1.01_VERG064780	Soltu.DM1S1.01G021860	tonneau 2 (TON2)
Soltu.DM.01G022390.1	Solver.v1.01_VERG064810	Soltu.DM1S1.01G021870	Protein kinase superfamily protein
Soltu.DM.01G022400.1	Soltu.DM1S1.01G021880	cellulose synthase like D4
Soltu.DM.01G022410.1	Solver.v1.01_VERG064840	Soltu.DM1S1.01G021890	GTP1/OBG family protein
Soltu.DM.01G022430.1	Solver.v1.01_VERG064860	Soltu.DM1S1.01G021910	GTP1/OBG family protein
Soltu.DM.01G022440.1	Solver.v1.01_VERG064870	Soltu.DM1S1.01G021920	Integrase-type DNA-binding superfamily protein
Soltu.DM.01G022450.1	Solver.v1.01_VERG064880	Soltu.DM1S1.01G021930	Zinc finger C-x8-C-x5-C-x3-H type family protein
Soltu.DM.01G022460.1	Solver.v1.01_VERG064890	Soltu.DM1S1.01G021950	DIRP ;Myb-like DNA-binding domain
Soltu.DM.01G022490.1	Solver.v1.01_VERG064950	Soltu.DM1S1.01G021960	hypothetical protein
Soltu.DM.01G022500.1	Solver.v1.01_VERG065000	Soltu.DM1S1.01G021970	conserved hypothetical protein
Soltu.DM.01G022510.1	Solver.v1.01_VERG065010	Soltu.DM1S1.01G021980	homolog of yeast sucrose nonfermenting
Soltu.DM.01G022520.1	Solver.v1.01_VERG065020	Soltu.DM1S1.01G022020	CW-type Zinc Finger
Soltu.DM.01G022530.1	Solver.v1.01_VERG065030	Soltu.DM1S1.01G022030	2-oxoglutarate (2OG) and Fe(II)-dependent oxygenase superfamily protein
Soltu.DM.01G022540.2	Solver.v1.01_VERG065040	Soltu.DM1S1.01G022040	NAD(P)-binding Rossmann-fold superfamily protein
Soltu.DM.01G022550.1	Solver.v1.01_VERG065050	Soltu.DM1S1.01G022050	Protein kinase superfamily protein
Soltu.DM.01G022560.1	Solver.v1.01_VERG065060	Soltu.DM1S1.01G022070	hypothetical protein
Soltu.DM.01G022570.2	Solver.v1.01_VERG065080	Soltu.DM1S1.01G022080	beta-amylase
Soltu.DM.01G022580.3	Solver.v1.01_VERG065090	Soltu.DM1S1.01G022090	tubby like protein
Soltu.DM.01G022590.2	Solver.v1.01_VERG065100	Soltu.DM1S1.01G022100	hypothetical protein
Soltu.DM.01G022600.1	Solver.v1.01_VERG065110	Soltu.DM1S1.01G022130	sodium hydrogen exchanger
Soltu.DM.01G022630.1	Solver.v1.01_VERG065120	Soltu.DM1S1.01G022160	vesicle associated protein
Soltu.DM.01G022640.1	Solver.v1.01_VERG065130	Soltu.DM1S1.01G022170	acyl carrier protein
Soltu.DM.01G022650.1	Solver.v1.01_VERG065140	Soltu.DM1S1.01G022180	copper/zinc superoxide dismutase
Soltu.DM.01G022660.1	Solver.v1.01_VERG065150	Soltu.DM1S1.01G022190	dehydroquinate dehydratase, putative / shikimate dehydrogenase, putative
Soltu.DM.01G022690.1	Solver.v1.01_VERG065170	Soltu.DM1S1.01G022210	dehydroquinate dehydratase, putative / shikimate dehydrogenase, putative
Soltu.DM.01G022710.1	Soltu.DM1S1.01G022230	DNAJ heat shock N-terminal domain-containing protein
Soltu.DM.01G022750.1	Soltu.DM1S1.01G022260	DUF3444 domain containing protein
Soltu.DM.01G022720.1	Solver.v1.01_VERG065240	Soltu.DM1S1.01G022300	DNAJ heat shock N-terminal domain-containing protein
Soltu.DM.01G022730.1	Solver.v1.01_VERG065190	Soltu.DM1S1.01G022220	DNAJ heat shock N-terminal domain-containing protein
Soltu.DM.01G022770.1	Solver.v1.01_VERG065250	Soltu.DM1S1.01G022320	DNAJ heat shock N-terminal domain-containing protein
Soltu.DM.01G022780.1	Solver.v1.01_VERG065260	Soltu.DM1S1.01G022330	DNAJ heat shock N-terminal domain-containing protein
Soltu.DM.01G022790.1	Solver.v1.01_VERG065290	Soltu.DM1S1.01G022340	BRCT domain-containing DNA repair protein
Soltu.DM.01G022800.5	Solver.v1.01_VERG065300	Soltu.DM1S1.01G022350	RING/U-box superfamily protein
Soltu.DM.01G022810.1	Solver.v1.01_VERG065320	Soltu.DM1S1.01G022380	C2H2 and C2HC zinc fingers superfamily protein
Soltu.DM.01G022840.1	Solver.v1.01_VERG065340	Soltu.DM1S1.01G022400	Peroxidase superfamily protein
Soltu.DM.01G022850.1	Solver.v1.01_VERG065420	Soltu.DM1S1.01G022490	Peroxidase superfamily protein
Soltu.DM.01G022860.1	Solver.v1.01_VERG065370	Soltu.DM1S1.01G022420	Peroxidase superfamily protein
Soltu.DM.01G022880.1	Solver.v1.01_VERG065410	Soltu.DM1S1.01G022460	E3 ubiquitin ligase SCF complex subunit SKP1/ASK1 family protein
Soltu.DM.01G022890.1	Soltu.DM1S1.01G022480	E3 ubiquitin ligase SCF complex subunit SKP1/ASK1 family protein
Soltu.DM.01G022910.1	Solver.v1.01_VERG065430	Soltu.DM1S1.01G022500	Deoxyxylulose-5-phosphate synthase
Soltu.DM.01G022920.1	Solver.v1.01_VERG065440	Soltu.DM1S1.01G022510	ralf-like
Soltu.DM.01G022930.1	Solver.v1.01_VERG065450	Soltu.DM1S1.01G022520	heat shock factor binding protein
Soltu.DM.01G022940.1	Solver.v1.01_VERG065460	Soltu.DM1S1.01G022530	UDP-xylosyltransferase
Soltu.DM.01G022960.1	Solver.v1.01_VERG065480	Soltu.DM1S1.01G022560	F-box family protein
Soltu.DM.01G023010.1	Soltu.DM1S1.01G022700	methyl-CPG-binding domain protein
Soltu.DM.01G023030.2	Soltu.DM1S1.01G022740	Disease resistance protein (CC-NBS-LRR class) family
Soltu.DM.01G023040.1	Solver.v1.01_VERG065620	Soltu.DM1S1.01G022760	tRNA synthetase class I (I, L, M and V) family protein
Soltu.DM.01G023050.1	Solver.v1.01_VERG065630	Soltu.DM1S1.01G022770	Plant basic secretory protein (BSP) family protein
Soltu.DM.01G023060.1	Solver.v1.01_VERG065640	Soltu.DM1S1.01G022780	F-box family protein
Soltu.DM.01G023090.1	Solver.v1.01_VERG065680	Soltu.DM1S1.01G022820	F-box and associated interaction domains-containing protein
Soltu.DM.01G023110.1	Soltu.DM1S1.01G022790	AGAMOUS-like
Soltu.DM.01G023130.1	Solver.v1.01_VERG065740	Soltu.DM1S1.01G022850	hypothetical protein
Soltu.DM.01G023140.1	Solver.v1.01_VERG065750	Soltu.DM1S1.01G022860	translocon at the outer envelope membrane of chloroplasts
Soltu.DM.01G023150.1	Solver.v1.01_VERG065760	Soltu.DM1S1.01G022870	SKP1-like
Soltu.DM.01G023160.1	Soltu.DM1S1.01G022910	AGAMOUS-like
Soltu.DM.01G023170.1	Solver.v1.01_VERG065770	F-box/RNI-like superfamily protein
Soltu.DM.01G023180.1	Solver.v1.01_VERG065780	Soltu.DM1S1.01G022930	Leucine-rich receptor-like protein kinase family protein
Soltu.DM.01G023200.1	Solver.v1.01_VERG065790	F-box family protein
Soltu.DM.01G023210.1	Solver.v1.01_VERG065800	Soltu.DM1S1.01G022950	F-box family protein
Soltu.DM.01G023220.1	Solver.v1.01_VERG065810	Soltu.DM1S1.01G022960	conserved hypothetical protein
Soltu.DM.01G023240.2	Solver.v1.01_VERG065820	Soltu.DM1S1.01G022970	Tetratricopeptide repeat (TPR)-like superfamily protein
Soltu.DM.01G023270.1	Solver.v1.01_VERG065840	Soltu.DM1S1.01G023000	Domain of unknown function (DUF313)
Soltu.DM.01G023290.1	Solver.v1.01_VERG065870	Soltu.DM1S1.01G023040	BTB/POZ domain-containing protein
Soltu.DM.01G023300.1	Solver.v1.01_VERG065880	Soltu.DM1S1.01G023050	multidrug resistance-associated protein
Soltu.DM.01G023310.1	Solver.v1.01_VERG065890	Soltu.DM1S1.01G023060	SC35-like splicing factor
Soltu.DM.01G023320.2	Solver.v1.01_VERG065910	Soltu.DM1S1.01G023070	squamosa promoter binding protein-like
Soltu.DM.01G023330.1	Solver.v1.01_VERG065920	Soltu.DM1S1.01G023080	Major facilitator superfamily protein
Soltu.DM.01G023350.1	Solver.v1.01_VERG065940	Soltu.DM1S1.01G023090	transducin family protein / WD-40 repeat family protein
Soltu.DM.01G023360.2	Solver.v1.01_VERG065950	inosine-uridine preferring nucleoside hydrolase family protein
Soltu.DM.01G023400.1	Solver.v1.01_VERG065980	Soltu.DM1S1.01G023140	conserved hypothetical protein
Soltu.DM.01G023410.1	Solver.v1.01_VERG065990	Soltu.DM1S1.01G023150	inosine-uridine preferring nucleoside hydrolase family protein
Soltu.DM.01G023430.1	Solver.v1.01_VERG066010	Soltu.DM1S1.01G023100	inosine-uridine preferring nucleoside hydrolase family protein
Soltu.DM.01G023440.1	Solver.v1.01_VERG066020	Soltu.DM1S1.01G023180	inosine-uridine preferring nucleoside hydrolase family protein
Soltu.DM.01G023450.1	Solver.v1.01_VERG066030	Soltu.DM1S1.01G023190	histidine-containing phosphotransmitter
Soltu.DM.01G023460.1	Solver.v1.01_VERG066040	Soltu.DM1S1.01G023200	2-oxoglutarate (2OG) and Fe(II)-dependent oxygenase superfamily protein
Soltu.DM.01G023470.1	Solver.v1.01_VERG066050	Soltu.DM1S1.01G023230	Protein kinase superfamily protein
Soltu.DM.01G023480.1	Solver.v1.01_VERG066060	Soltu.DM1S1.01G023240	conserved hypothetical protein
Soltu.DM.01G023490.1	Solver.v1.01_VERG066070	Soltu.DM1S1.01G023260	conserved hypothetical protein
Soltu.DM.01G023500.1	Solver.v1.01_VERG066080	Soltu.DM1S1.01G023270	DUF679 domain membrane protein
Soltu.DM.01G023510.1	Solver.v1.01_VERG066090	Soltu.DM1S1.01G023280	DNAse I-like superfamily protein
Soltu.DM.01G023520.1	Solver.v1.01_VERG066100	Soltu.DM1S1.01G023290	tRNA/rRNA methyltransferase (SpoU) family protein
Soltu.DM.01G023530.1	Solver.v1.01_VERG066120	Soltu.DM1S1.01G023300	pyruvate orthophosphate dikinase
Soltu.DM.01G023540.1	Solver.v1.01_VERG066130	Soltu.DM1S1.01G023310	Pentatricopeptide repeat (PPR) superfamily protein
Soltu.DM.01G023550.1	Soltu.DM1S1.01G023320	hypothetical protein
Soltu.DM.01G023560.1	Solver.v1.01_VERG066140	Soltu.DM1S1.01G023330	RING/U-box superfamily protein
Soltu.DM.01G023570.1	Solver.v1.01_VERG066150	Soltu.DM1S1.01G023340	Cox19-like CHCH family protein
Soltu.DM.01G023590.2	Solver.v1.01_VERG066160	hypothetical protein
Soltu.DM.01G023600.1	Solver.v1.01_VERG066180	Soltu.DM1S1.01G023360	methionine sulfoxide reductase B5
Soltu.DM.01G023610.2	Solver.v1.01_VERG066190	Soltu.DM1S1.01G023370	Protein phosphatase 2C family protein
Soltu.DM.01G023620.1	Solver.v1.01_VERG066200	Soltu.DM1S1.01G023380	Adenosylmethionine decarboxylase family protein
Soltu.DM.01G023630.1	Solver.v1.01_VERG066210	Soltu.DM1S1.01G023390	galacturonosyltransferase-like
Soltu.DM.01G023650.1	Solver.v1.01_VERG066220	Soltu.DM1S1.01G023400	clathrin adaptor complexes medium subunit family protein
Soltu.DM.01G023660.1	Solver.v1.01_VERG066230	Soltu.DM1S1.01G023410	clathrin adaptor complexes medium subunit family protein
Soltu.DM.01G023710.1	Solver.v1.01_VERG066240	Soltu.DM1S1.01G023470	Mo25 family protein
Soltu.DM.01G023720.1	Solver.v1.01_VERG066250	Soltu.DM1S1.01G023480	BSD domain-containing protein
Soltu.DM.01G023730.1	Solver.v1.01_VERG066260	Soltu.DM1S1.01G023490	Bax inhibitor-1 family protein
Soltu.DM.01G023750.1	Solver.v1.01_VERG066290	Soltu.DM1S1.01G023530	Tetratricopeptide repeat (TPR)-like superfamily protein
Soltu.DM.01G023760.1	Solver.v1.01_VERG066310	Soltu.DM1S1.01G023540	cobalt ion transmembrane transporters
Soltu.DM.01G023770.1	Solver.v1.01_VERG066320	Soltu.DM1S1.01G023550	glutamine synthetase
Soltu.DM.01G023780.1	Solver.v1.01_VERG066330	hypothetical protein
Soltu.DM.01G023790.1	Solver.v1.01_VERG066350	Soltu.DM1S1.01G023570	alpha/beta-Hydrolases superfamily protein
Soltu.DM.01G023800.1	Solver.v1.01_VERG066360	Soltu.DM1S1.01G023580	ARM repeat superfamily protein
Soltu.DM.01G023810.1	Solver.v1.01_VERG066370	Soltu.DM1S1.01G023600	BTB-POZ and MATH domain
Soltu.DM.01G023820.1	Solver.v1.01_VERG066380	Soltu.DM1S1.01G023610	mitogen-activated protein kinase
Soltu.DM.01G023840.1	Solver.v1.01_VERG066390	Soltu.DM1S1.01G023620	alpha/beta-Hydrolases superfamily protein
Soltu.DM.01G023850.1	Soltu.DM1S1.01G023640	alpha/beta-Hydrolases superfamily protein
Soltu.DM.01G023860.1	Solver.v1.01_VERG066400	Soltu.DM1S1.01G023650	ribonucleotide reductase 2A
Soltu.DM.01G023870.1	Solver.v1.01_VERG066410	Soltu.DM1S1.01G023660	REF4-related
Soltu.DM.01G023880.1	Solver.v1.01_VERG066420	Soltu.DM1S1.01G023670	mitochondrial editing factor
Soltu.DM.01G023890.1	Solver.v1.01_VERG066430	Soltu.DM1S1.01G023690	Ribosomal protein L34e superfamily protein
Soltu.DM.01G023900.1	Solver.v1.01_VERG066450	Soltu.DM1S1.01G023700	Aldolase superfamily protein
Soltu.DM.01G023910.1	Solver.v1.01_VERG066460	Soltu.DM1S1.01G023710	CBS domain-containing protein with a domain of unknown function (DUF21)
Soltu.DM.01G023920.1	Solver.v1.01_VERG066470	Soltu.DM1S1.01G023720	isopentenyltransferase
Soltu.DM.01G023930.1	Solver.v1.01_VERG066490	Soltu.DM1S1.01G023730	alpha/beta-Hydrolases superfamily protein
Soltu.DM.01G023950.1	Solver.v1.01_VERG066500	Soltu.DM1S1.01G023740	conserved hypothetical protein
Soltu.DM.01G023960.2	Solver.v1.01_VERG066510	Soltu.DM1S1.01G023750	conserved hypothetical protein
Soltu.DM.01G023970.1	Solver.v1.01_VERG066520	Soltu.DM1S1.01G023760	SNARE associated Golgi protein family
Soltu.DM.01G023980.1	Solver.v1.01_VERG066530	Soltu.DM1S1.01G023770	conserved hypothetical protein
Soltu.DM.01G023990.1	Solver.v1.01_VERG066540	Soltu.DM1S1.01G023780	RING/U-box superfamily protein
Soltu.DM.01G024000.1	Soltu.DM1S1.01G023790	hypothetical protein
Soltu.DM.01G024010.1	Solver.v1.01_VERG066550	Soltu.DM1S1.01G023800	RING/U-box superfamily protein
Soltu.DM.01G024020.1	Solver.v1.01_VERG066560	Soltu.DM1S1.01G023810	Heavy metal transport/detoxification superfamily protein
Soltu.DM.01G024030.1	Solver.v1.01_VERG066570	Soltu.DM1S1.01G023830	basic helix-loop-helix (bHLH) DNA-binding superfamily protein
Soltu.DM.01G024060.3	Solver.v1.01_VERG066590	Soltu.DM1S1.01G023850	dual specificity protein phosphatase
Soltu.DM.01G024070.1	Solver.v1.01_VERG066610	Soltu.DM1S1.01G023870	alkenal reductase
Soltu.DM.01G024080.1	Solver.v1.01_VERG066620	Soltu.DM1S1.01G023890	Eukaryotic aspartyl protease family protein
Soltu.DM.01G024100.1	Solver.v1.01_VERG066640	Soltu.DM1S1.01G023910	Eukaryotic aspartyl protease family protein
Soltu.DM.01G024110.1	Solver.v1.01_VERG066650	Soltu.DM1S1.01G023920	Eukaryotic aspartyl protease family protein
Soltu.DM.01G024120.1	Solver.v1.01_VERG066660	Eukaryotic aspartyl protease family protein
Soltu.DM.01G024150.1	Solver.v1.01_VERG066680	Soltu.DM1S1.01G023940	Eukaryotic aspartyl protease family protein
Soltu.DM.01G024160.1	Solver.v1.01_VERG066670	Soltu.DM1S1.01G023930	Eukaryotic aspartyl protease family protein
Soltu.DM.01G024170.1	Solver.v1.01_VERG066690	Soltu.DM1S1.01G023950	Eukaryotic aspartyl protease family protein
Soltu.DM.01G024190.1	Solver.v1.01_VERG066730	Soltu.DM1S1.01G023970	Eukaryotic aspartyl protease family protein
Soltu.DM.01G024200.1	Solver.v1.01_VERG066740	Soltu.DM1S1.01G023980	Eukaryotic aspartyl protease family protein
Soltu.DM.01G024220.1	Solver.v1.01_VERG066760	Eukaryotic aspartyl protease family protein
Soltu.DM.01G024250.1	Soltu.DM1S1.01G024030	Eukaryotic aspartyl protease family protein
Soltu.DM.01G024260.1	Solver.v1.01_VERG066770	Soltu.DM1S1.01G024040	Eukaryotic aspartyl protease family protein
Soltu.DM.01G024290.1	Solver.v1.01_VERG066790	Soltu.DM1S1.01G024050	NOD26-like intrinsic protein 7;1
Soltu.DM.01G024300.1	Solver.v1.01_VERG066800	Soltu.DM1S1.01G024060	Aluminium induced protein with YGL and LRDR motifs
Soltu.DM.01G024330.1	Solver.v1.01_VERG066840	hypothetical protein
Soltu.DM.01G024340.1	Solver.v1.01_VERG066850	Soltu.DM1S1.01G024090	nuclear factor Y, subunit C9
Soltu.DM.01G024350.1	Solver.v1.01_VERG066860	Soltu.DM1S1.01G024100	pfkB-like carbohydrate kinase family protein
Soltu.DM.01G024370.1	Solver.v1.01_VERG066870	Soltu.DM1S1.01G024110	TRICHOME BIREFRINGENCE-LIKE
Soltu.DM.01G024380.1	Solver.v1.01_VERG066890	Soltu.DM1S1.01G024120	E1 C-terminal related
Soltu.DM.01G024400.1	Solver.v1.01_VERG066910	Soltu.DM1S1.01G024130	peroxiredoxin IIF
Soltu.DM.01G024420.1	Solver.v1.01_VERG066920	Soltu.DM1S1.01G024140	RING-H2 group F1A
Soltu.DM.01G024430.1	Solver.v1.01_VERG066940	Soltu.DM1S1.01G024150	P-loop containing nucleoside triphosphate hydrolases superfamily protein
Soltu.DM.01G024440.1	Solver.v1.01_VERG066950	Soltu.DM1S1.01G024160	ADP glucose pyrophosphorylase large subunit
Soltu.DM.01G024450.1	Solver.v1.01_VERG066960	Soltu.DM1S1.01G024170	Glycoprotein membrane precursor GPI-anchored
Soltu.DM.01G024460.1	Solver.v1.01_VERG066970	Soltu.DM1S1.01G024180	TRAM, LAG1 and CLN8 (TLC) lipid-sensing domain containing protein
Soltu.DM.01G024470.2	Solver.v1.01_VERG066980	Soltu.DM1S1.01G024190	peroxisomal adenine nucleotide carrier
Soltu.DM.01G024480.2	Solver.v1.01_VERG066990	Soltu.DM1S1.01G024200	NPK1-related protein kinase
Soltu.DM.01G024490.1	Solver.v1.01_VERG067000	Soltu.DM1S1.01G024230	Protein of unknown function (DUF3049)
Soltu.DM.01G024500.1	Solver.v1.01_VERG067010	Soltu.DM1S1.01G024250	kinase associated protein phosphatase
Soltu.DM.01G024510.1	Solver.v1.01_VERG067020	Soltu.DM1S1.01G024260	Putative RNA methyltransferase domain containing protein
Soltu.DM.01G024520.1	Solver.v1.01_VERG067030	Soltu.DM1S1.01G024270	peroxin
Soltu.DM.01G024530.1	Solver.v1.01_VERG067040	Soltu.DM1S1.01G024280	hypothetical protein
Soltu.DM.01G024540.1	Solver.v1.01_VERG067050	Soltu.DM1S1.01G024290	Homeotic gene regulator
Soltu.DM.01G024550.1	Solver.v1.01_VERG067060	Soltu.DM1S1.01G024300	RAN GTPase activating protein
Soltu.DM.01G024570.1	Solver.v1.01_VERG067070	Soltu.DM1S1.01G024310	Cotton fibre expressed protein domain containing protein
Soltu.DM.01G024580.1	Solver.v1.01_VERG067080	Soltu.DM1S1.01G024320	Cotton fibre expressed protein domain containing protein
Soltu.DM.01G024590.2	Solver.v1.01_VERG067090	Soltu.DM1S1.01G024330	CTP synthase family protein
Soltu.DM.01G024620.1	Solver.v1.01_VERG067130	Soltu.DM1S1.01G024340	hypothetical protein
Soltu.DM.01G024650.1	Solver.v1.01_VERG067140	Soltu.DM1S1.01G024390	conserved hypothetical protein
Soltu.DM.01G024660.2	Solver.v1.01_VERG067150	Soltu.DM1S1.01G024400	sucrose-phosphatase-related
Soltu.DM.01G024670.1	Solver.v1.01_VERG067180	Soltu.DM1S1.01G024410	myb domain protein
Soltu.DM.01G024680.1	Solver.v1.01_VERG067200	Soltu.DM1S1.01G024420	DNAJ heat shock family protein
Soltu.DM.01G024690.1	Solver.v1.01_VERG067210	Soltu.DM1S1.01G024430	alpha/beta-Hydrolases superfamily protein
Soltu.DM.01G024700.2	Solver.v1.01_VERG067220	Soltu.DM1S1.01G024440	Late embryogenesis abundant protein (LEA) family protein
Soltu.DM.01G024710.1	Solver.v1.01_VERG067230	Soltu.DM1S1.01G024450	transcription coactivators
Soltu.DM.01G024720.1	Solver.v1.01_VERG067240	Soltu.DM1S1.01G024460	Heat shock protein DnaJ with tetratricopeptide repeat
Soltu.DM.01G024730.1	Solver.v1.01_VERG067250	Soltu.DM1S1.01G024470	beta-xylosidase
Soltu.DM.01G024740.1	Solver.v1.01_VERG067260	Soltu.DM1S1.01G024480	AP2/B3-like transcriptional factor family protein
Soltu.DM.01G024750.1	Solver.v1.01_VERG067270	Soltu.DM1S1.01G024490	DUF4228 domain containing protein
Soltu.DM.01G024760.1	Solver.v1.01_VERG067280	Soltu.DM1S1.01G024500	secretion-associated RAS super family
Soltu.DM.01G024770.1	Solver.v1.01_VERG067290	Soltu.DM1S1.01G024510	RING/FYVE/PHD zinc finger superfamily protein
Soltu.DM.01G024780.1	Solver.v1.01_VERG067300	Soltu.DM1S1.01G024520	MUTS homolog
Soltu.DM.01G024790.1	Solver.v1.01_VERG067310	Soltu.DM1S1.01G024530	WD40/YVTN repeat-like-containing domain;Bromodomain
Soltu.DM.01G024800.1	Solver.v1.01_VERG067320	Soltu.DM1S1.01G024540	WD40/YVTN repeat-like-containing domain;Bromodomain
Soltu.DM.01G024810.1	Solver.v1.01_VERG067330	Soltu.DM1S1.01G024550	Minichromosome maintenance (MCM2/3/5) family protein
Soltu.DM.01G024820.1	Solver.v1.01_VERG067340	Soltu.DM1S1.01G024560	Vps51/Vps67 family (components of vesicular transport) protein
Soltu.DM.01G024850.1	Solver.v1.01_VERG067360	Soltu.DM1S1.01G024580	basic region/leucine zipper motif
Soltu.DM.01G024860.1	Solver.v1.01_VERG067370	Soltu.DM1S1.01G024590	CP12 domain-containing protein
Soltu.DM.01G024870.1	Solver.v1.01_VERG067380	Soltu.DM1S1.01G024600	conserved hypothetical protein
Soltu.DM.01G024880.1	Solver.v1.01_VERG067390	Soltu.DM1S1.01G024610	Prolyl oligopeptidase family protein
Soltu.DM.01G024890.3	Solver.v1.01_VERG067410	Soltu.DM1S1.01G024630	Ubiquitin carboxyl-terminal hydrolase family protein
Soltu.DM.01G024900.1	Solver.v1.01_VERG067420	Soltu.DM1S1.01G024640	Cytochrome c oxidase subunit Vc family protein
Soltu.DM.01G024920.1	Solver.v1.01_VERG067430	Soltu.DM1S1.01G024650	Calcium-dependent phosphotriesterase superfamily protein
Soltu.DM.01G024930.1	Solver.v1.01_VERG067440	Soltu.DM1S1.01G024660	TRICHOME BIREFRINGENCE-LIKE
Soltu.DM.01G024940.1	Solver.v1.01_VERG067450	Soltu.DM1S1.01G024670	SET domain-containing protein
Soltu.DM.01G024950.1	Solver.v1.01_VERG067460	Soltu.DM1S1.01G024680	RGA-like
Soltu.DM.01G024960.1	Solver.v1.01_VERG067470	Soltu.DM1S1.01G024690	GRAS family transcription factor family protein
Soltu.DM.01G024970.1	Solver.v1.01_VERG067480	Soltu.DM1S1.01G024700	conserved hypothetical protein
Soltu.DM.01G024980.1	Solver.v1.01_VERG067490	Soltu.DM1S1.01G024710	WRKY DNA-binding protein
Soltu.DM.01G024990.1	Solver.v1.01_VERG067500	Soltu.DM1S1.01G024720	HIT zinc finger ;PAPA-1-like conserved region
Soltu.DM.01G025000.1	Solver.v1.01_VERG067510	hypothetical protein
Soltu.DM.01G025010.1	Solver.v1.01_VERG067520	Soltu.DM1S1.01G024730	Protein kinase superfamily protein
Soltu.DM.01G025020.1	Solver.v1.01_VERG067530	Soltu.DM1S1.01G024740	P-loop containing nucleoside triphosphate hydrolases superfamily protein
Soltu.DM.01G025030.1	Solver.v1.01_VERG067540	Soltu.DM1S1.01G024760	Tetratricopeptide repeat (TPR)-like superfamily protein
Soltu.DM.01G025050.1	Solver.v1.01_VERG067550	Soltu.DM1S1.01G024770	conserved hypothetical protein
Soltu.DM.01G025070.2	Solver.v1.01_VERG067570	Soltu.DM1S1.01G024790	heme binding
Soltu.DM.01G025080.1	Solver.v1.01_VERG067590	Soltu.DM1S1.01G024800	stachyose synthase
Soltu.DM.01G025090.1	Solver.v1.01_VERG067600	Soltu.DM1S1.01G024860	phosphate
Soltu.DM.01G025100.1	Solver.v1.01_VERG067610	Soltu.DM1S1.01G024870	hypothetical protein
Soltu.DM.01G025110.1	Solver.v1.01_VERG067620	Soltu.DM1S1.01G024880	WRKY DNA-binding protein
Soltu.DM.01G025120.1	Solver.v1.01_VERG067630	Soltu.DM1S1.01G024890	RNA helicase family protein
Soltu.DM.01G025130.1	Solver.v1.01_VERG067640	Soltu.DM1S1.01G024900	AMP-dependent synthetase and ligase family protein
Soltu.DM.01G025140.4	Solver.v1.01_VERG067650	Soltu.DM1S1.01G024910	DOMAIN OF UNKNOWN FUNCTION 724
Soltu.DM.01G025150.1	Solver.v1.01_VERG067660	Soltu.DM1S1.01G024920	NFU domain protein
Soltu.DM.01G025160.1	Solver.v1.01_VERG067670	Soltu.DM1S1.01G024930	myb-like transcription factor family protein
Soltu.DM.01G025170.1	Solver.v1.01_VERG067680	Soltu.DM1S1.01G024940	gibberellin 2-oxidase
Soltu.DM.01G025210.1	Solver.v1.01_VERG067700	Soltu.DM1S1.01G024950	Ribosomal protein L14p/L23e family protein
Soltu.DM.01G025220.1	Solver.v1.01_VERG067720	Soltu.DM1S1.01G024970	Pectin lyase-like superfamily protein
Soltu.DM.01G025230.1	Solver.v1.01_VERG067730	Soltu.DM1S1.01G024980	galactinol synthase
Soltu.DM.01G025240.1	Solver.v1.01_VERG067740	Soltu.DM1S1.01G024990	GDSL-like Lipase/Acylhydrolase superfamily protein
Soltu.DM.01G025250.2	Solver.v1.01_VERG067750	Soltu.DM1S1.01G025000	HCO3- transporter family
Soltu.DM.01G025260.1	Solver.v1.01_VERG067760	Soltu.DM1S1.01G025010	hypothetical protein
Soltu.DM.01G025270.1	Solver.v1.01_VERG067770	Soltu.DM1S1.01G025020	Pectin lyase-like superfamily protein
Soltu.DM.01G025280.1	Solver.v1.01_VERG067820	Soltu.DM1S1.01G025040	cytidine/deoxycytidylate deaminase family protein
Soltu.DM.01G025290.1	Solver.v1.01_VERG067800	Soltu.DM1S1.01G025030	Protein phosphatase 2C family protein
Soltu.DM.01G025300.1	Solver.v1.01_VERG067810	Exonuclease V - a 5' deoxyribonuclease domain containing protein
Soltu.DM.01G025330.1	Solver.v1.01_VERG067910	Soltu.DM1S1.01G025050	Protein phosphatase 2C family protein
Soltu.DM.01G025350.2	Solver.v1.01_VERG067950	Soltu.DM1S1.01G025100	Polyketide cyclase/dehydrase and lipid transport superfamily protein
Soltu.DM.01G025360.2	Solver.v1.01_VERG067940	Soltu.DM1S1.01G025080	Polyketide cyclase/dehydrase and lipid transport superfamily protein
Soltu.DM.01G025380.1	Solver.v1.01_VERG067970	Soltu.DM1S1.01G025120	ubiquitin
Soltu.DM.01G025390.1	Solver.v1.01_VERG067980	Soltu.DM1S1.01G025130	methyltransferases
Soltu.DM.01G025400.1	Solver.v1.01_VERG067990	Soltu.DM1S1.01G025140	Ubiquitin-like superfamily protein
Soltu.DM.01G025420.1	Solver.v1.01_VERG068000	Soltu.DM1S1.01G025150	Transducin family protein / WD-40 repeat family protein
Soltu.DM.01G025430.1	Solver.v1.01_VERG068020	Soltu.DM1S1.01G025170	NAD(P)-binding Rossmann-fold superfamily protein
Soltu.DM.01G025440.1	Solver.v1.01_VERG068060	Soltu.DM1S1.01G025180	squamosa promoter-binding protein-like
Soltu.DM.01G025470.1	Solver.v1.01_VERG068120	hypothetical protein
Soltu.DM.01G025480.1	Solver.v1.01_VERG068130	Soltu.DM1S1.01G025220	Plant invertase/pectin methylesterase inhibitor superfamily
Soltu.DM.01G025490.1	Solver.v1.01_VERG068140	Soltu.DM1S1.01G025230	conserved hypothetical protein
Soltu.DM.01G025500.1	Solver.v1.01_VERG068150	Soltu.DM1S1.01G025240	HXXXD-type acyl-transferase family protein
Soltu.DM.01G025510.2	Solver.v1.01_VERG068160	Soltu.DM1S1.01G025250	N-terminal domain of NEFA-interacting nuclear protein NIP30 domain containing protein
Soltu.DM.01G025520.1	Soltu.DM1S1.01G025260	Nucleic acid-binding, OB-fold-like protein
Soltu.DM.01G025530.2	Solver.v1.01_VERG068180	Soltu.DM1S1.01G025280	Pyridoxal phosphate (PLP)-dependent transferases superfamily protein
Soltu.DM.01G025540.1	Solver.v1.01_VERG068200	Soltu.DM1S1.01G025290	Sec23/Sec24 protein transport family protein
Soltu.DM.01G025550.1	Solver.v1.01_VERG068210	Soltu.DM1S1.01G025300	Albino or Glassy Yellow
Soltu.DM.01G025560.1	Solver.v1.01_VERG068220	Soltu.DM1S1.01G025310	Ribosomal protein L7Ae/L30e/S12e/Gadd45 family protein
Soltu.DM.01G025570.1	Solver.v1.01_VERG068230	Soltu.DM1S1.01G025320	Histone superfamily protein
Soltu.DM.01G025580.1	Solver.v1.01_VERG068240	DHHC-type zinc finger family protein
Soltu.DM.01G025590.1	Solver.v1.01_VERG068250	Soltu.DM1S1.01G025330	Flavin containing amine oxidoreductase family
Soltu.DM.01G025600.2	Solver.v1.01_VERG068260	Soltu.DM1S1.01G025340	conserved hypothetical protein
Soltu.DM.01G025610.1	Solver.v1.01_VERG068270	Soltu.DM1S1.01G025350	SNF7 family protein
Soltu.DM.01G025690.1	Solver.v1.01_VERG068320	Soltu.DM1S1.01G025430	ABC transporter
Soltu.DM.01G025700.1	Solver.v1.01_VERG068350	Soltu.DM1S1.01G025450	Inositol hexakisphosphate domain containing protein
Soltu.DM.01G025710.1	Solver.v1.01_VERG068360	Soltu.DM1S1.01G025470	Hepatocellular carcinoma-associated antigen 59 domain containing protein
Soltu.DM.01G025720.1	Solver.v1.01_VERG068370	Soltu.DM1S1.01G025480	conserved hypothetical protein
Soltu.DM.01G025750.1	Solver.v1.01_VERG068400	Soltu.DM1S1.01G025500	Homeodomain-like superfamily protein
Soltu.DM.01G025770.1	Solver.v1.01_VERG068420	Soltu.DM1S1.01G025490	O-methyltransferase family protein
Soltu.DM.01G025760.1	Solver.v1.01_VERG068430	Soltu.DM1S1.01G025510	O-methyltransferase family protein
Soltu.DM.01G025780.1	Solver.v1.01_VERG068450	Soltu.DM1S1.01G025530	Ribosomal protein S5 domain 2-like superfamily protein
Soltu.DM.01G025810.1	Solver.v1.01_VERG068480	Soltu.DM1S1.01G025560	Early-responsive to dehydration stress protein (ERD4)
Soltu.DM.01G025820.1	Solver.v1.01_VERG068490	Soltu.DM1S1.01G025570	senescence-associated E3 ubiquitin ligase
Soltu.DM.01G025830.1	Solver.v1.01_VERG068500	Soltu.DM1S1.01G025580	senescence-associated E3 ubiquitin ligase
Soltu.DM.01G025840.1	Solver.v1.01_VERG068510	Soltu.DM1S1.01G025590	P-loop containing nucleoside triphosphate hydrolases superfamily protein
Soltu.DM.01G025860.1	Solver.v1.01_VERG068520	Soltu.DM1S1.01G025610	conserved hypothetical protein
Soltu.DM.01G025870.1	Solver.v1.01_VERG068550	Soltu.DM1S1.01G025620	Plant calmodulin-binding protein-related
Soltu.DM.01G025880.1	Soltu.DM1S1.01G025630	Essential protein Yae1, N-terminal
Soltu.DM.01G025900.1	Solver.v1.01_VERG068530	hypothetical protein
Soltu.DM.01G025930.2	Solver.v1.01_VERG068560	Soltu.DM1S1.01G025660	Essential protein Yae1, N-terminal
Soltu.DM.01G025940.1	Solver.v1.01_VERG068570	Soltu.DM1S1.01G025670	TRICHOME BIREFRINGENCE-LIKE
Soltu.DM.01G025970.1	Solver.v1.01_VERG068580	Soltu.DM1S1.01G025680	TRICHOME BIREFRINGENCE-LIKE
Soltu.DM.01G025980.1	Solver.v1.01_VERG068590	Soltu.DM1S1.01G025690	Auxin efflux carrier family protein
Soltu.DM.01G025990.1	Solver.v1.01_VERG068600	Soltu.DM1S1.01G025710	tubulin folding cofactor A (KIESEL)
Soltu.DM.01G026000.1	Solver.v1.01_VERG068630	Soltu.DM1S1.01G025730	zinc ion binding;nucleic acid binding
Soltu.DM.01G026010.1	Solver.v1.01_VERG068640	Soltu.DM1S1.01G025740	purple acid phosphatase
Soltu.DM.01G026020.1	Solver.v1.01_VERG068650	Soltu.DM1S1.01G025770	SET domain protein
Soltu.DM.01G026030.1	Solver.v1.01_VERG068660	Soltu.DM1S1.01G025780	Leucine-rich repeat protein kinase family protein
Soltu.DM.01G026040.1	Solver.v1.01_VERG068670	Soltu.DM1S1.01G025790	Restriction endonuclease, type II-like superfamily protein
Soltu.DM.01G026070.1	Solver.v1.01_VERG068700	Soltu.DM1S1.01G025830	chromatin remodeling
Soltu.DM.01G026110.1	Solver.v1.01_VERG068720	Soltu.DM1S1.01G025840	glucose-inhibited division family A protein
Soltu.DM.01G026120.2	Solver.v1.01_VERG068730	Soltu.DM1S1.01G025850	chromatin remodeling
Soltu.DM.01G026130.1	Solver.v1.01_VERG068740	Soltu.DM1S1.01G025860	Protein kinase protein with adenine nucleotide alpha hydrolases-like domain
Soltu.DM.01G026140.1	Solver.v1.01_VERG068750	Soltu.DM1S1.01G025870	transcription coactivators
Soltu.DM.01G026150.1	Solver.v1.01_VERG068760	Soltu.DM1S1.01G025890	Transducin/WD40 repeat-like superfamily protein
Soltu.DM.01G026160.1	Solver.v1.01_VERG068770	ubiquitin-specific protease
Soltu.DM.01G026170.1	Solver.v1.01_VERG068780	Soltu.DM1S1.01G025900	Amino acid dehydrogenase family protein
Soltu.DM.01G026190.1	Solver.v1.01_VERG068790	Soltu.DM1S1.01G025910	elongation defective 1 protein / ELD1 protein
Soltu.DM.01G026200.1	Solver.v1.01_VERG068800	Soltu.DM1S1.01G025920	high chlorophyll fluorescence
Soltu.DM.01G026220.1	Solver.v1.01_VERG068820	Soltu.DM1S1.01G025940	Pentatricopeptide repeat (PPR-like) superfamily protein
Soltu.DM.01G026230.2	Solver.v1.01_VERG068830	Soltu.DM1S1.01G025950	conserved hypothetical protein
Soltu.DM.01G026240.1	Solver.v1.01_VERG068850	Soltu.DM1S1.01G025960	Pyridine nucleotide-disulphide oxidoreductase family protein
Soltu.DM.01G026250.1	Solver.v1.01_VERG068870	Soltu.DM1S1.01G025970	Pyridine nucleotide-disulphide oxidoreductase family protein
Soltu.DM.01G026270.1	Solver.v1.01_VERG068880	Soltu.DM1S1.01G025980	RmlC-like cupins superfamily protein
Soltu.DM.01G026280.1	Solver.v1.01_VERG068890	Soltu.DM1S1.01G025990	RmlC-like cupins superfamily protein
Soltu.DM.01G026300.1	Solver.v1.01_VERG068920	Soltu.DM1S1.01G026030	RmlC-like cupins superfamily protein
Soltu.DM.01G026310.1	Solver.v1.01_VERG068930	Soltu.DM1S1.01G026040	RmlC-like cupins superfamily protein
Soltu.DM.01G026320.1	Solver.v1.01_VERG068940	Soltu.DM1S1.01G026050	RmlC-like cupins superfamily protein
Soltu.DM.01G026330.1	Solver.v1.01_VERG068950	RmlC-like cupins superfamily protein
Soltu.DM.01G026340.1	Solver.v1.01_VERG069000	RmlC-like cupins superfamily protein
Soltu.DM.01G026350.1	Solver.v1.01_VERG068980	Soltu.DM1S1.01G026070	RmlC-like cupins superfamily protein
Soltu.DM.01G026360.1	Solver.v1.01_VERG069010	Soltu.DM1S1.01G026110	RmlC-like cupins superfamily protein
Soltu.DM.01G026420.1	Solver.v1.01_VERG069030	RmlC-like cupins superfamily protein
Soltu.DM.01G026380.1	Solver.v1.01_VERG069040	Soltu.DM1S1.01G026150	RmlC-like cupins superfamily protein
Soltu.DM.01G026400.1	Soltu.DM1S1.01G026170	RmlC-like cupins superfamily protein
Soltu.DM.01G026410.1	Solver.v1.01_VERG069080	Soltu.DM1S1.01G026180	IQ-domain
Soltu.DM.01G026430.1	Solver.v1.01_VERG069100	Soltu.DM1S1.01G026200	IQ-domain
Soltu.DM.01G026440.1	Solver.v1.01_VERG069110	Soltu.DM1S1.01G026210	F-BOX WITH WD-40
Soltu.DM.01G026460.1	Solver.v1.01_VERG069140	Soltu.DM1S1.01G026220	abscisic aldehyde oxidase
Soltu.DM.01G026480.1	Solver.v1.01_VERG069150	Soltu.DM1S1.01G026240	cytokinin oxidase/dehydrogenase
Soltu.DM.01G026500.1	Soltu.DM1S1.01G026250	Protein of unknown function (DUF810)
Soltu.DM.01G026510.1	Solver.v1.01_VERG069160	Soltu.DM1S1.01G026260	6-phosphogluconate dehydrogenase family protein
Soltu.DM.01G026520.2	Solver.v1.01_VERG069170	Soltu.DM1S1.01G026270	conserved hypothetical protein
Soltu.DM.01G026530.1	Solver.v1.01_VERG069180	Soltu.DM1S1.01G026280	Nucleic acid-binding, OB-fold-like protein
Soltu.DM.01G026210.1	Solver.v1.01_VERG069230	Soltu.DM1S1.01G025930	hypothetical protein
Soltu.DM.01G026550.3	Solver.v1.01_VERG069260	Soltu.DM1S1.01G026300	Zinc finger (CCCH-type) family protein / RNA recognition motif (RRM)-containing protein
Soltu.DM.01G026560.3	Solver.v1.01_VERG069270	Soltu.DM1S1.01G026310	pheophytinase
Soltu.DM.01G026570.1	Solver.v1.01_VERG069280	Soltu.DM1S1.01G026320	TCP-1/cpn60 chaperonin family protein
Soltu.DM.01G026580.1	Solver.v1.01_VERG069300	Soltu.DM1S1.01G026330	disease resistance protein (TIR-NBS-LRR class)
Soltu.DM.01G026590.1	Solver.v1.01_VERG069310	Soltu.DM1S1.01G026340	Protein kinase superfamily protein
Soltu.DM.01G026600.1	Solver.v1.01_VERG069320	Soltu.DM1S1.01G026360	Excinuclease ABC, C subunit, N-terminal
Soltu.DM.01G026610.1	Solver.v1.01_VERG069330	Soltu.DM1S1.01G026370	transducin family protein / WD-40 repeat family protein
Soltu.DM.01G026620.1	Solver.v1.01_VERG069340	Soltu.DM1S1.01G026380	Lactoylglutathione lyase / glyoxalase I family protein
Soltu.DM.01G026630.2	Solver.v1.01_VERG069350	Soltu.DM1S1.01G026390	S-adenosyl-L-methionine-dependent methyltransferases superfamily protein
Soltu.DM.01G026640.1	Solver.v1.01_VERG069360	Soltu.DM1S1.01G026400	AGAMOUS-like
Soltu.DM.01G026650.1	Solver.v1.01_VERG069370	Soltu.DM1S1.01G026410	Protein of unknown function (DUF793)
Soltu.DM.01G026660.1	Solver.v1.01_VERG069390	Soltu.DM1S1.01G026420	serine carboxypeptidase-like
Soltu.DM.01G026670.1	Solver.v1.01_VERG069400	Soltu.DM1S1.01G026440	serine carboxypeptidase-like
Soltu.DM.01G026680.1	Solver.v1.01_VERG069410	Soltu.DM1S1.01G026450	serine carboxypeptidase-like
Soltu.DM.01G026690.1	Solver.v1.01_VERG069420	Soltu.DM1S1.01G026460	serine carboxypeptidase-like
Soltu.DM.01G026700.1	Solver.v1.01_VERG069430	Soltu.DM1S1.01G026470	serine carboxypeptidase-like
Soltu.DM.01G026710.1	Solver.v1.01_VERG069440	Soltu.DM1S1.01G026480	F-box family protein with WD40/YVTN repeat doamin
Soltu.DM.01G026720.1	Solver.v1.01_VERG069470	Soltu.DM1S1.01G026490	Acyl-CoA N-acyltransferases (NAT) superfamily protein
Soltu.DM.01G026730.2	Solver.v1.01_VERG069480	Soltu.DM1S1.01G026500	Plasma-membrane choline transporter family protein
Soltu.DM.01G026740.1	Solver.v1.01_VERG069490	Soltu.DM1S1.01G026510	conserved hypothetical protein
Soltu.DM.01G026760.5	Solver.v1.01_VERG069510	Soltu.DM1S1.01G026530	glutamine-fructose-6-phosphate transaminase (isomerizing)s;sugar binding;transaminases
Soltu.DM.01G026770.1	Solver.v1.01_VERG069530	Soltu.DM1S1.01G026540	Subtilase family protein
Soltu.DM.01G026780.1	Soltu.DM1S1.01G026550	Subtilase family protein
Soltu.DM.01G026790.1	Solver.v1.01_VERG069550	Subtilase family protein
Soltu.DM.01G026810.1	Solver.v1.01_VERG069570	Soltu.DM1S1.01G026580	subtilisin-like serine protease
Soltu.DM.01G026820.1	Soltu.DM1S1.01G026590	Subtilase family protein
Soltu.DM.01G026830.1	Solver.v1.01_VERG069600	Soltu.DM1S1.01G026600	Subtilisin-like serine endopeptidase family protein
Soltu.DM.01G026840.1	Soltu.DM1S1.01G026610	Subtilase family protein
Soltu.DM.01G026850.1	Solver.v1.01_VERG069610	Soltu.DM1S1.01G026620	Subtilase family protein
Soltu.DM.01G026860.1	Solver.v1.01_VERG069620	Soltu.DM1S1.01G026630	Subtilase family protein
Soltu.DM.01G026870.1	Solver.v1.01_VERG069630	Soltu.DM1S1.01G026640	Subtilase family protein
Soltu.DM.01G026880.1	Solver.v1.01_VERG069640	Soltu.DM1S1.01G026650	Protein of unknown function (DUF3411)
Soltu.DM.01G026890.1	Soltu.DM1S1.01G026660	Subtilase family protein
Soltu.DM.01G026900.1	Solver.v1.01_VERG069650	Soltu.DM1S1.01G026670	Subtilisin-like serine endopeptidase family protein
Soltu.DM.01G026910.1	Solver.v1.01_VERG069660	Soltu.DM1S1.01G026680	Ribosomal protein L1p/L10e family
Soltu.DM.01G026920.1	Solver.v1.01_VERG069680	Soltu.DM1S1.01G026690	structural maintenance of chromosomes
Soltu.DM.01G026930.2	Solver.v1.01_VERG069700	Soltu.DM1S1.01G026700	conserved hypothetical protein
Soltu.DM.01G026940.1	Solver.v1.01_VERG069710	Soltu.DM1S1.01G026720	sigma factor
Soltu.DM.01G026950.1	Solver.v1.01_VERG069770	Soltu.DM1S1.01G026730	conserved hypothetical protein
Soltu.DM.01G026960.1	Solver.v1.01_VERG069740	Soltu.DM1S1.01G026740	hypothetical protein
Soltu.DM.01G026970.1	Solver.v1.01_VERG069790	Soltu.DM1S1.01G026750	transducin family protein / WD-40 repeat family protein
Soltu.DM.01G027020.1	Solver.v1.01_VERG069820	Soltu.DM1S1.01G026790	conserved oligomeric Golgi complex component-related / COG complex component-related
Soltu.DM.01G026980.1	Soltu.DM1S1.01G026760	FBD-like domain family protein
Soltu.DM.01G027000.1	Soltu.DM1S1.01G026780	LRR and NB-ARC domains-containing disease resistance protein
Soltu.DM.01G027010.1	Solver.v1.01_VERG069890	hypothetical protein
Soltu.DM.01G027030.1	Solver.v1.01_VERG069910	Soltu.DM1S1.01G026800	NAD(P)-binding Rossmann-fold superfamily protein
Soltu.DM.01G027040.1	Soltu.DM1S1.01G026810	NAD(P)-binding Rossmann-fold superfamily protein
Soltu.DM.01G027050.1	Solver.v1.01_VERG069920	Soltu.DM1S1.01G026820	NAD(P)-binding Rossmann-fold superfamily protein
Soltu.DM.01G027060.2	Solver.v1.01_VERG069930	Soltu.DM1S1.01G026840	alpha-N-acetylglucosaminidase family / NAGLU family
Soltu.DM.01G027070.1	Solver.v1.01_VERG069940	Soltu.DM1S1.01G026850	Protein of unknown function (DUF288)
Soltu.DM.01G027080.1	Solver.v1.01_VERG069950	Soltu.DM1S1.01G026860	polyamine oxidase
Soltu.DM.01G027090.1	Solver.v1.01_VERG069960	Soltu.DM1S1.01G026880	conserved hypothetical protein
Soltu.DM.01G027100.1	Solver.v1.01_VERG069980	Soltu.DM1S1.01G026890	conserved hypothetical protein
Soltu.DM.01G027110.2	Solver.v1.01_VERG069990	Soltu.DM1S1.01G026900	sterol methyltransferase
Soltu.DM.01G027120.1	Solver.v1.01_VERG070000	Soltu.DM1S1.01G026910	reduced lateral root formation
Soltu.DM.01G027130.1	Solver.v1.01_VERG070010	Soltu.DM1S1.01G026920	Protein of unknown function, DUF642
Soltu.DM.01G027140.1	Solver.v1.01_VERG070020	Soltu.DM1S1.01G026930	ZIP metal ion transporter family
Soltu.DM.01G027160.1	Solver.v1.01_VERG070030	Soltu.DM1S1.01G026940	ferredoxin/thioredoxin reductase subunit A (variable subunit)
Soltu.DM.01G027170.1	Solver.v1.01_VERG070040	Soltu.DM1S1.01G026950	disease resistance family protein / LRR family protein
Soltu.DM.01G027180.1	Solver.v1.01_VERG070050	Soltu.DM1S1.01G026960	topoisomerase II
Soltu.DM.01G027190.1	Solver.v1.01_VERG070060	Soltu.DM1S1.01G026970	Protein of unknown function (DUF1423)
Soltu.DM.01G027200.3	Solver.v1.01_VERG070070	Soltu.DM1S1.01G026980	FKBP-type peptidyl-prolyl cis-trans isomerase family protein
Soltu.DM.01G027210.1	Solver.v1.01_VERG070080	Soltu.DM1S1.01G027010	Protein phosphatase 2C family protein
Soltu.DM.01G027220.1	Solver.v1.01_VERG070090	Soltu.DM1S1.01G027020	conserved hypothetical protein
Soltu.DM.01G027250.1	Solver.v1.01_VERG070100	Soltu.DM1S1.01G027030	PHD finger family protein
Soltu.DM.01G027280.1	Solver.v1.01_VERG070130	Soltu.DM1S1.01G027070	PHD finger family protein
Soltu.DM.01G027290.4	Solver.v1.01_VERG070120	Soltu.DM1S1.01G027080	RING/FYVE/PHD-type zinc finger family protein
Soltu.DM.01G027300.1	Solver.v1.01_VERG070180	Soltu.DM1S1.01G027090	Aldolase-type TIM barrel family protein
Soltu.DM.01G027310.1	Solver.v1.01_VERG070190	PHD finger family protein
Soltu.DM.01G027320.1	Solver.v1.01_VERG070200	Soltu.DM1S1.01G027100	PHD finger family protein
Soltu.DM.01G027340.2	Solver.v1.01_VERG070210	FMN-linked oxidoreductases superfamily protein
Soltu.DM.01G027350.1	Solver.v1.01_VERG070240	Soltu.DM1S1.01G027110	Pectin lyase-like superfamily protein
Soltu.DM.01G027380.1	Solver.v1.01_VERG070260	Soltu.DM1S1.01G027120	carotenoid cleavage dioxygenase
Soltu.DM.01G027370.1	Solver.v1.01_VERG070250	Soltu.DM1S1.01G027130	carotenoid cleavage dioxygenase
Soltu.DM.01G027390.3	Solver.v1.01_VERG070270	Soltu.DM1S1.01G027160	carotenoid cleavage dioxygenase
Soltu.DM.01G027400.1	Solver.v1.01_VERG070280	Soltu.DM1S1.01G027170	nuclear factor Y, subunit A1
Soltu.DM.01G027410.1	Solver.v1.01_VERG070300	Soltu.DM1S1.01G027180	Mediator complex subunit 27 domain containing protein
Soltu.DM.01G027430.1	Solver.v1.01_VERG070310	Soltu.DM1S1.01G027190	Cellulose synthase family protein
Soltu.DM.01G027440.1	Soltu.DM1S1.01G027200	NB-ARC domain-containing disease resistance protein
Soltu.DM.01G027450.1	Solver.v1.01_VERG070340	Soltu.DM1S1.01G027210	Chaperonin-like RbcX protein
Soltu.DM.01G027460.1	Solver.v1.01_VERG070350	Soltu.DM1S1.01G027220	Expressed protein
Soltu.DM.01G027470.2	Solver.v1.01_VERG070360	Soltu.DM1S1.01G027230	CCCH-type zinc finger protein with ARM repeat domain
Soltu.DM.01G027480.1	Solver.v1.01_VERG070370	Soltu.DM1S1.01G027240	MATE efflux family protein
Soltu.DM.01G027500.1	Solver.v1.01_VERG070380	Soltu.DM1S1.01G027260	MATE efflux family protein
Soltu.DM.01G027510.1	Solver.v1.01_VERG070390	Soltu.DM1S1.01G027270	conserved hypothetical protein
Soltu.DM.01G027520.1	Solver.v1.01_VERG070410	Soltu.DM1S1.01G027280	myb domain protein
Soltu.DM.01G027530.1	Solver.v1.01_VERG070420	Soltu.DM1S1.01G027290	Domain of unknown function (DUF303)
Soltu.DM.01G027540.1	Solver.v1.01_VERG070430	Soltu.DM1S1.01G027300	delta subunit of Mt ATP synthase
Soltu.DM.01G027550.2	Solver.v1.01_VERG070440	Soltu.DM1S1.01G027310	telomerase reverse transcriptase
Soltu.DM.01G027570.1	Solver.v1.01_VERG070460	Soltu.DM1S1.01G027330	telomerase reverse transcriptase
Soltu.DM.01G027580.1	Soltu.DM1S1.01G027350	telomerase reverse transcriptase
Soltu.DM.01G027590.2	Solver.v1.01_VERG070470	conserved hypothetical protein
Soltu.DM.01G027600.1	Solver.v1.01_VERG070480	Soltu.DM1S1.01G027360	conserved hypothetical protein
Soltu.DM.01G027610.1	Solver.v1.01_VERG070490	Soltu.DM1S1.01G027370	ADP/ATP carrier
Soltu.DM.01G027620.2	Solver.v1.01_VERG070500	Soltu.DM1S1.01G027380	RING/U-box superfamily protein
Soltu.DM.01G027630.1	Solver.v1.01_VERG070510	Soltu.DM1S1.01G027390	C2H2-type zinc finger family protein
Soltu.DM.01G027640.1	Solver.v1.01_VERG070520	Soltu.DM1S1.01G027400	Mog1/PsbP/DUF1795-like photosystem II reaction center PsbP family protein
Soltu.DM.01G027650.1	Solver.v1.01_VERG070530	Soltu.DM1S1.01G027410	zinc finger (CCCH-type/C3HC4-type RING finger) family protein
Soltu.DM.01G027660.2	Solver.v1.01_VERG070540	Soltu.DM1S1.01G027420	hypothetical protein
Soltu.DM.01G027670.2	Solver.v1.01_VERG070550	Soltu.DM1S1.01G027430	Domain of unknown function (DUF303)
Soltu.DM.01G027680.1	Solver.v1.01_VERG070560	Soltu.DM1S1.01G027440	Pentatricopeptide repeat (PPR) superfamily protein
Soltu.DM.01G027690.1	Solver.v1.01_VERG070570	Soltu.DM1S1.01G027450	Domain of unknown function (DUF303)
Soltu.DM.01G027700.1	Solver.v1.01_VERG070590	Soltu.DM1S1.01G027460	Tetratricopeptide repeat (TPR)-like superfamily protein
Soltu.DM.01G027710.1	Soltu.DM1S1.01G027470	hypothetical protein
Soltu.DM.01G027720.1	Solver.v1.01_VERG070610	Soltu.DM1S1.01G027480	hypothetical protein
Soltu.DM.01G027730.1	Solver.v1.01_VERG070640	Soltu.DM1S1.01G027490	RNA binding (RRM/RBD/RNP motifs) family protein
Soltu.DM.01G027740.1	Solver.v1.01_VERG070650	Soltu.DM1S1.01G027500	A20/AN1-like zinc finger family protein
Soltu.DM.01G027750.1	Solver.v1.01_VERG070670	Soltu.DM1S1.01G027510	A20/AN1-like zinc finger family protein
Soltu.DM.01G027760.1	Solver.v1.01_VERG070680	Soltu.DM1S1.01G027520	SWIB/MDM2 domain;Plus-3;GYF
Soltu.DM.01G027780.1	Soltu.DM1S1.01G027530	SWIB/MDM2 domain;Plus-3;GYF
Soltu.DM.01G027790.1	Solver.v1.01_VERG070690	Soltu.DM1S1.01G027540	gamma response gene
Soltu.DM.01G027800.1	Solver.v1.01_VERG070700	Soltu.DM1S1.01G027550	Leucine-rich repeat (LRR) family protein
Soltu.DM.01G027810.1	Solver.v1.01_VERG070710	Soltu.DM1S1.01G027560	AGAMOUS-like
Soltu.DM.01G027820.1	Solver.v1.01_VERG070720	Soltu.DM1S1.01G027570	SWAP (Suppressor-of-White-APricot)/surp domain-containing protein / D111/G-patch domain-containing protein
Soltu.DM.01G027830.1	Solver.v1.01_VERG070730	Soltu.DM1S1.01G027580	basic helix-loop-helix (bHLH) DNA-binding superfamily protein
Soltu.DM.01G027840.1	Solver.v1.01_VERG070740	Soltu.DM1S1.01G027590	Expressed protein
Soltu.DM.01G027850.1	Solver.v1.01_VERG070750	hypothetical protein
Soltu.DM.01G027860.1	Solver.v1.01_VERG070760	Soltu.DM1S1.01G027610	RAB GTPase homolog A4C
Soltu.DM.01G027870.1	Solver.v1.01_VERG070770	Soltu.DM1S1.01G027620	thaumatin-like protein
Soltu.DM.01G027880.1	Solver.v1.01_VERG070840	Soltu.DM1S1.01G027630	Histone superfamily protein
Soltu.DM.01G027920.1	Solver.v1.01_VERG070800	Soltu.DM1S1.01G027650	NB-ARC domain-containing disease resistance protein
Soltu.DM.01G027940.1	Solver.v1.01_VERG070830	Soltu.DM1S1.01G027670	hypothetical protein
Soltu.DM.01G027960.1	Solver.v1.01_VERG070850	Soltu.DM1S1.01G027690	tetratricopeptide repeat (TPR)-containing protein
Soltu.DM.01G027970.1	Solver.v1.01_VERG070860	Soltu.DM1S1.01G027700	gametophytic factor
Soltu.DM.01G027980.1	Solver.v1.01_VERG070870	Soltu.DM1S1.01G027710	Protein of unknown function (DUF803)
Soltu.DM.01G027990.1	Solver.v1.01_VERG070880	Soltu.DM1S1.01G027720	C2 calcium/lipid-binding plant phosphoribosyltransferase family protein
Soltu.DM.01G028000.1	Solver.v1.01_VERG070890	Soltu.DM1S1.01G027730	nuclear RNA polymerase A2
Soltu.DM.01G028010.1	Solver.v1.01_VERG070910	Soltu.DM1S1.01G027740	Calcium-dependent lipid-binding (CaLB domain) plant phosphoribosyltransferase family protein
Soltu.DM.01G028020.1	Solver.v1.01_VERG070920	Soltu.DM1S1.01G027750	sister chromatid cohesion 1 protein
Soltu.DM.01G028030.1	Solver.v1.01_VERG070930	Soltu.DM1S1.01G027760	glutathione S-transferase TAU
Soltu.DM.01G028040.1	Solver.v1.01_VERG070940	Soltu.DM1S1.01G027770	urophorphyrin methylase
Soltu.DM.01G028050.1	Solver.v1.01_VERG070950	Soltu.DM1S1.01G027780	O-fucosyltransferase family protein
Soltu.DM.01G028080.2	Soltu.DM1S1.01G027820	beta glucosidase
Soltu.DM.01G028100.1	Solver.v1.01_VERG070970	Soltu.DM1S1.01G027830	beta glucosidase
Soltu.DM.01G028110.1	Solver.v1.01_VERG070980	Soltu.DM1S1.01G027840	HIT-type Zinc finger family protein
Soltu.DM.01G028120.2	Solver.v1.01_VERG071000	Soltu.DM1S1.01G027850	Protein kinase superfamily protein
Soltu.DM.01G028190.1	Solver.v1.01_VERG071080	Soltu.DM1S1.01G027920	Emsy N Terminus (ENT) domain-containing protein
Soltu.DM.01G028200.1	Solver.v1.01_VERG071090	Soltu.DM1S1.01G027930	DNA-binding bromodomain-containing protein
Soltu.DM.01G028210.1	Solver.v1.01_VERG071100	Soltu.DM1S1.01G027940	conserved hypothetical protein
Soltu.DM.01G028230.1	Solver.v1.01_VERG071110	Soltu.DM1S1.01G027950	KH domain-containing protein / zinc finger (CCCH type) family protein
Soltu.DM.01G028240.1	Solver.v1.01_VERG071120	Soltu.DM1S1.01G027960	protein N-terminal asparagine amidohydrolase family protein
Soltu.DM.01G028250.1	Solver.v1.01_VERG071130	Soltu.DM1S1.01G027970	proline-rich family protein
Soltu.DM.01G028260.1	Solver.v1.01_VERG071140	Soltu.DM1S1.01G027980	homeobox from Arabidopsis thaliana
Soltu.DM.01G028270.2	Solver.v1.01_VERG071150	Soltu.DM1S1.01G027990	RING/U-box superfamily protein
Soltu.DM.01G028280.1	Solver.v1.01_VERG071160	Soltu.DM1S1.01G028000	Cysteine/Histidine-rich C1 domain family protein
Soltu.DM.01G028310.1	Solver.v1.01_VERG071190	Soltu.DM1S1.01G028020	Cysteine/Histidine-rich C1 domain family protein
Soltu.DM.01G028320.1	Soltu.DM1S1.01G028030	Cysteine/Histidine-rich C1 domain family protein
Soltu.DM.01G028330.1	Solver.v1.01_VERG071270	Soltu.DM1S1.01G028040	Cysteine/Histidine-rich C1 domain family protein
Soltu.DM.01G028340.1	Soltu.DM1S1.01G028050	Cysteine/Histidine-rich C1 domain family protein
Soltu.DM.01G028390.1	Solver.v1.01_VERG071290	Soltu.DM1S1.01G028100	Cysteine/Histidine-rich C1 domain family protein
Soltu.DM.01G028400.1	Solver.v1.01_VERG071300	Soltu.DM1S1.01G028110	Cysteine/Histidine-rich C1 domain family protein
Soltu.DM.01G028410.1	Solver.v1.01_VERG071240	Cysteine/Histidine-rich C1 domain family protein
Soltu.DM.01G028360.1	Solver.v1.01_VERG071310	Soltu.DM1S1.01G028130	Cysteine/Histidine-rich C1 domain family protein
Soltu.DM.01G028440.1	Solver.v1.01_VERG071250	Soltu.DM1S1.01G028140	Cysteine/Histidine-rich C1 domain family protein
Soltu.DM.01G028450.1	Solver.v1.01_VERG071340	Soltu.DM1S1.01G028150	Cysteine/Histidine-rich C1 domain family protein
Soltu.DM.01G028460.1	Solver.v1.01_VERG071360	Soltu.DM1S1.01G028190	Cysteine/Histidine-rich C1 domain family protein
Soltu.DM.01G028470.1	Solver.v1.01_VERG071370	Soltu.DM1S1.01G028200	Cysteine/Histidine-rich C1 domain family protein
Soltu.DM.01G028480.1	Solver.v1.01_VERG071380	Soltu.DM1S1.01G028210	PRLI-interacting factor, putative
Soltu.DM.01G028520.3	Solver.v1.01_VERG071430	Soltu.DM1S1.01G028230	Citrate synthase family protein
Soltu.DM.01G028530.1	Solver.v1.01_VERG071440	Soltu.DM1S1.01G028240	cofactor of nitrate reductase and xanthine dehydrogenase
Soltu.DM.01G028540.1	Solver.v1.01_VERG071450	Soltu.DM1S1.01G028250	VQ motif domain containing protein
Soltu.DM.01G028590.1	Solver.v1.01_VERG071460	Soltu.DM1S1.01G028270	Calcium-binding EF-hand family protein
Soltu.DM.01G028600.1	Solver.v1.01_VERG071470	Soltu.DM1S1.01G028280	P-loop containing nucleoside triphosphate hydrolases superfamily protein
Soltu.DM.01G028610.1	Solver.v1.01_VERG071480	Soltu.DM1S1.01G028290	vacuolar ATP synthase subunit D (VATD) / V-ATPase D subunit / vacuolar proton pump D subunit (VATPD)
Soltu.DM.01G028620.1	Soltu.DM1S1.01G028300	conserved hypothetical protein
Soltu.DM.01G028630.1	Solver.v1.01_VERG071490	Bifunctional inhibitor/lipid-transfer protein/seed storage 2S albumin superfamily protein
Soltu.DM.01G028640.1	Solver.v1.01_VERG071500	Major facilitator superfamily protein
Soltu.DM.01G028650.3	Solver.v1.01_VERG071510	Soltu.DM1S1.01G028320	Major facilitator superfamily protein
Soltu.DM.01G028660.1	Solver.v1.01_VERG071520	Soltu.DM1S1.01G028330	protein phosphatase 2A-3
Soltu.DM.01G028670.1	Solver.v1.01_VERG071530	Soltu.DM1S1.01G028340	NAD(P)-binding Rossmann-fold superfamily protein
Soltu.DM.01G028680.1	Solver.v1.01_VERG071550	Soltu.DM1S1.01G028350	Plant protein of unknown function (DUF936)
Soltu.DM.01G028690.1	Solver.v1.01_VERG071560	Soltu.DM1S1.01G028360	Domain of unknown function (DUF966)
Soltu.DM.01G028700.1	Solver.v1.01_VERG071570	Soltu.DM1S1.01G028370	Plant protein of unknown function (DUF946)
Soltu.DM.01G028710.1	Solver.v1.01_VERG071580	Soltu.DM1S1.01G028380	beta-hexosaminidase
Soltu.DM.01G028720.1	Solver.v1.01_VERG071590	Soltu.DM1S1.01G028390	Bifunctional inhibitor/lipid-transfer protein/seed storage 2S albumin superfamily protein
Soltu.DM.01G028730.1	Solver.v1.01_VERG071600	Bifunctional inhibitor/lipid-transfer protein/seed storage 2S albumin superfamily protein
Soltu.DM.01G028750.1	Solver.v1.01_VERG071620	Soltu.DM1S1.01G028400	Protein of Unknown Function (DUF239)
Soltu.DM.01G028760.1	Solver.v1.01_VERG071630	Soltu.DM1S1.01G028410	Tetratricopeptide repeat (TPR)-like superfamily protein
Soltu.DM.01G028770.5	Solver.v1.01_VERG071640	Soltu.DM1S1.01G028420	myosin-like protein XIF
Soltu.DM.01G028780.2	Solver.v1.01_VERG071650	Soltu.DM1S1.01G028430	annexin
Soltu.DM.01G028790.1	Solver.v1.01_VERG071660	Soltu.DM1S1.01G028440	UDP-GLUCOSE PYROPHOSPHORYLASE
Soltu.DM.01G028800.1	Solver.v1.01_VERG071670	Soltu.DM1S1.01G028450	6-phosphogluconate dehydrogenase family protein
Soltu.DM.01G028820.1	Solver.v1.01_VERG071680	Soltu.DM1S1.01G028460	like heterochromatin protein (LHP1)
Soltu.DM.01G028830.1	Solver.v1.01_VERG071690	Soltu.DM1S1.01G028470	RNApolymerase sigma subunit
Soltu.DM.01G028840.2	Solver.v1.01_VERG071700	alpha/beta-Hydrolases superfamily protein
Soltu.DM.01G028850.3	Solver.v1.01_VERG071710	Soltu.DM1S1.01G028480	S-adenosyl-L-methionine-dependent methyltransferases superfamily protein
Soltu.DM.01G028860.3	Solver.v1.01_VERG071720	Soltu.DM1S1.01G028490	tRNA (guanine-N-7) methyltransferase
Soltu.DM.01G028870.1	Solver.v1.01_VERG071730	Soltu.DM1S1.01G028500	hypothetical protein
Soltu.DM.01G028880.2	Solver.v1.01_VERG071740	Soltu.DM1S1.01G028510	Protein of unknown function (DUF1005)
Soltu.DM.01G028890.1	Solver.v1.01_VERG071800	Soltu.DM1S1.01G028520	hypothetical protein
Soltu.DM.01G028900.1	Soltu.DM1S1.01G028530	Major facilitator superfamily protein
Soltu.DM.01G028910.1	Solver.v1.01_VERG071840	Soltu.DM1S1.01G028540	AP2/B3-like transcriptional factor family protein
Soltu.DM.01G028920.1	Solver.v1.01_VERG071780	Soltu.DM1S1.01G028550	Zinc-binding dehydrogenase family protein
Soltu.DM.01G028930.1	Solver.v1.01_VERG071810	Soltu.DM1S1.01G028560	hypothetical protein
Soltu.DM.01G028940.1	Solver.v1.01_VERG071830	Soltu.DM1S1.01G028570	Major facilitator superfamily protein
Soltu.DM.01G028960.1	Solver.v1.01_VERG071860	Soltu.DM1S1.01G028590	Nucleotide/sugar transporter family protein
Soltu.DM.01G028970.1	Solver.v1.01_VERG071870	Soltu.DM1S1.01G028600	Plant nuclear matrix protein 1 (NMP1) domain containing protein
Soltu.DM.01G028990.1	Solver.v1.01_VERG071900	Soltu.DM1S1.01G028620	Eukaryotic aspartyl protease family protein
Soltu.DM.01G029020.2	Solver.v1.01_VERG071920	DNAJ heat shock family protein
Soltu.DM.01G029040.1	Solver.v1.01_VERG071940	Soltu.DM1S1.01G028650	glutathione S-transferase tau
Soltu.DM.01G029050.1	Solver.v1.01_VERG071980	Soltu.DM1S1.01G028680	purin
Soltu.DM.01G029060.1	Solver.v1.01_VERG071990	Soltu.DM1S1.01G028690	phosphoenolpyruvate carboxylase-related kinase
Soltu.DM.01G029070.1	Solver.v1.01_VERG072000	Soltu.DM1S1.01G028700	Tetratricopeptide repeat (TPR)-like superfamily protein
Soltu.DM.01G029080.1	Solver.v1.01_VERG072010	Soltu.DM1S1.01G028710	Thioredoxin superfamily protein
Soltu.DM.01G029090.1	Solver.v1.01_VERG072020	Soltu.DM1S1.01G028720	glutathione S-transferase tau
Soltu.DM.01G029100.5	Solver.v1.01_VERG072050	Soltu.DM1S1.01G028740	glutathione S-transferase TAU
Soltu.DM.01G029110.1	Soltu.DM1S1.01G028750	Tetratricopeptide repeat (TPR)-like superfamily protein
Soltu.DM.01G029120.1	Soltu.DM1S1.01G028760	Putative membrane lipoprotein
Soltu.DM.01G029130.1	Solver.v1.01_VERG072070	Soltu.DM1S1.01G028770	KAR-UP F-box
Soltu.DM.01G029140.1	Solver.v1.01_VERG072080	Soltu.DM1S1.01G028780	DUF4787 domain containing protein
Soltu.DM.01G029150.3	Solver.v1.01_VERG072090	Soltu.DM1S1.01G028790	Calcium-binding EF hand family protein
Soltu.DM.01G029160.1	Solver.v1.01_VERG072100	Soltu.DM1S1.01G028800	RNA polymerase Rpb8
Soltu.DM.01G029170.1	Solver.v1.01_VERG072110	Soltu.DM1S1.01G028810	Phototropic-responsive NPH3 family protein
Soltu.DM.01G029180.1	Solver.v1.01_VERG072130	Soltu.DM1S1.01G028830	Tetratricopeptide repeat (TPR)-like superfamily protein
Soltu.DM.01G029190.1	Solver.v1.01_VERG072140	Soltu.DM1S1.01G028840	basic helix-loop-helix (bHLH) DNA-binding superfamily protein
Soltu.DM.01G029200.1	Solver.v1.01_VERG072150	Soltu.DM1S1.01G028850	basic helix-loop-helix (bHLH) DNA-binding superfamily protein
Soltu.DM.01G029220.1	Solver.v1.01_VERG072170	Soltu.DM1S1.01G028870	Sec23/Sec24 protein transport family protein
Soltu.DM.01G029230.1	Solver.v1.01_VERG072180	Sec23/Sec24 protein transport family protein
Soltu.DM.01G029240.1	Solver.v1.01_VERG072190	Soltu.DM1S1.01G028880	xyloglucan endotransglucosylase/hydrolase
Soltu.DM.01G029260.1	Solver.v1.01_VERG072200	Soltu.DM1S1.01G028890	AMP-dependent synthetase and ligase family protein
Soltu.DM.01G029270.1	Solver.v1.01_VERG072210	Soltu.DM1S1.01G028900	RING/U-box superfamily protein
Soltu.DM.01G029280.1	Solver.v1.01_VERG072220	Soltu.DM1S1.01G028910	Protein of unknown function (DUF3550/UPF0682)
Soltu.DM.01G029290.3	Solver.v1.01_VERG072230	Soltu.DM1S1.01G028920	Tetratricopeptide repeat (TPR)-like superfamily protein
Soltu.DM.01G029300.1	Soltu.DM1S1.01G028930	Nucleolar GTP-binding protein
Soltu.DM.01G029310.1	Solver.v1.01_VERG072250	Soltu.DM1S1.01G028940	Protein phosphatase 2C family protein
Soltu.DM.01G029330.1	Solver.v1.01_VERG072280	Soltu.DM1S1.01G028970	ATP-dependent caseinolytic (Clp) protease/crotonase family protein
Soltu.DM.01G029350.1	Solver.v1.01_VERG072310	Soltu.DM1S1.01G028990	S-adenosyl-L-methionine-dependent methyltransferases superfamily protein
Soltu.DM.01G029380.1	Solver.v1.01_VERG072260	Soltu.DM1S1.01G028950	jasmonic acid carboxyl methyltransferase
Soltu.DM.01G029400.1	Solver.v1.01_VERG072320	Soltu.DM1S1.01G029040	Predicted AT-hook DNA-binding family protein
Soltu.DM.01G029410.1	Solver.v1.01_VERG072330	Soltu.DM1S1.01G029050	Late embryogenesis abundant (LEA) group 1 domain containing protein
Soltu.DM.01G029420.1	Solver.v1.01_VERG072340	Soltu.DM1S1.01G029060	transthyretin-like protein
Soltu.DM.01G029430.1	Solver.v1.01_VERG072350	Soltu.DM1S1.01G029070	beta-hydroxyisobutyryl-CoA hydrolase
Soltu.DM.01G029440.1	Solver.v1.01_VERG072360	Soltu.DM1S1.01G029080	plant U-box
Soltu.DM.01G029450.1	Solver.v1.01_VERG072370	Soltu.DM1S1.01G029090	conserved hypothetical protein
Soltu.DM.01G029470.1	Solver.v1.01_VERG072380	Soltu.DM1S1.01G029100	hypothetical protein
Soltu.DM.01G029490.1	Solver.v1.01_VERG072390	Soltu.DM1S1.01G029110	ent-kaurenoic acid hydroxylase
Soltu.DM.01G029500.1	Solver.v1.01_VERG072420	Soltu.DM1S1.01G029120	conserved hypothetical protein
Soltu.DM.01G029510.1	Solver.v1.01_VERG072430	Soltu.DM1S1.01G029130	BR-signaling kinase
Soltu.DM.01G029520.1	Solver.v1.01_VERG072440	Soltu.DM1S1.01G029140	nitrate transporter 1.5
Soltu.DM.01G029530.1	Solver.v1.01_VERG072450	Soltu.DM1S1.01G029150	cytochrome c oxidase
Soltu.DM.01G029540.1	Solver.v1.01_VERG072470	Protein of unknown function (DUF810)
Soltu.DM.01G029550.1	Solver.v1.01_VERG072480	Soltu.DM1S1.01G029170	Protein of unknown function (DUF498/DUF598)
Soltu.DM.01G029560.1	Solver.v1.01_VERG072490	Soltu.DM1S1.01G029180	GLN phosphoribosyl pyrophosphate amidotransferase
Soltu.DM.01G029570.1	Solver.v1.01_VERG072500	Soltu.DM1S1.01G029190	translation initiation factor 3B1
Soltu.DM.01G029580.1	Solver.v1.01_VERG072510	Soltu.DM1S1.01G029200	DNA replication helicase, putative
Soltu.DM.01G029590.3	Solver.v1.01_VERG072520	Soltu.DM1S1.01G029210	zinc ion binding
Soltu.DM.01G029600.4	Solver.v1.01_VERG072530	Soltu.DM1S1.01G029230	Fatty acid hydroxylase superfamily
Soltu.DM.01G029620.1	Solver.v1.01_VERG072540	Soltu.DM1S1.01G029240	Fatty acid hydroxylase superfamily
Soltu.DM.01G029630.1	Soltu.DM1S1.01G029250	hypothetical protein
Soltu.DM.01G029640.2	Solver.v1.01_VERG072550	Soltu.DM1S1.01G029260	Fatty acid hydroxylase superfamily
Soltu.DM.01G029650.1	Solver.v1.01_VERG072560	Soltu.DM1S1.01G029270	Fatty acid hydroxylase superfamily
Soltu.DM.01G029660.1	Solver.v1.01_VERG072570	Soltu.DM1S1.01G029280	Zinc finger, C3HC4 type (RING finger) family protein
Soltu.DM.01G029670.1	Solver.v1.01_VERG072580	Soltu.DM1S1.01G029290	Zinc finger, C3HC4 type (RING finger) family protein
Soltu.DM.01G029680.1	Solver.v1.01_VERG072590	Soltu.DM1S1.01G029300	RING/U-box superfamily protein
Soltu.DM.01G029690.1	Solver.v1.01_VERG072600	RING/U-box superfamily protein
Soltu.DM.01G029750.1	Solver.v1.01_VERG072610	Soltu.DM1S1.01G029330	Ribosomal L18p/L5e family protein
Soltu.DM.01G029760.2	Soltu.DM1S1.01G029340	P-loop containing nucleoside triphosphate hydrolases superfamily protein
Soltu.DM.01G029770.1	Solver.v1.01_VERG072670	Soltu.DM1S1.01G029350	Pentatricopeptide repeat (PPR) superfamily protein
Soltu.DM.01G029780.1	Solver.v1.01_VERG072680	Soltu.DM1S1.01G029360	Wall-associated receptor kinase galacturonan-binding domain containing protein
Soltu.DM.01G029810.1	Soltu.DM1S1.01G029390	Phosphatidylinositol N-acetylglucosaminyltransferase, GPI19/PIG-P subunit
Soltu.DM.01G029840.1	Solver.v1.01_VERG072630	Soltu.DM1S1.01G029410	Wall-associated receptor kinase galacturonan-binding domain containing protein
Soltu.DM.01G029850.1	Solver.v1.01_VERG072650	Soltu.DM1S1.01G029420	Phosphatidylinositol N-acetylglucosaminyltransferase, GPI19/PIG-P subunit
Soltu.DM.01G029870.1	Solver.v1.01_VERG072720	Soltu.DM1S1.01G029440	conserved hypothetical protein
Soltu.DM.01G029890.1	Solver.v1.01_VERG072740	Soltu.DM1S1.01G029460	purine permease
Soltu.DM.01G029900.1	Solver.v1.01_VERG072750	Soltu.DM1S1.01G029470	Ras-related small GTP-binding family protein
Soltu.DM.01G029910.2	Solver.v1.01_VERG072760	Soltu.DM1S1.01G029480	mitochondrial acyl carrier protein
Soltu.DM.01G029920.1	Solver.v1.01_VERG072770	Soltu.DM1S1.01G029500	Plant invertase/pectin methylesterase inhibitor superfamily protein
Soltu.DM.01G029930.1	Solver.v1.01_VERG072780	Soltu.DM1S1.01G029510	Plant invertase/pectin methylesterase inhibitor superfamily protein
Soltu.DM.01G029940.1	Solver.v1.01_VERG072790	Soltu.DM1S1.01G029520	Protein TRIGALACTOSYLDIACYLGLYCEROL 4, chloroplastic
Soltu.DM.01G029950.1	Solver.v1.01_VERG072800	Soltu.DM1S1.01G029530	GroES-like family protein
Soltu.DM.01G029960.1	Solver.v1.01_VERG072810	Soltu.DM1S1.01G029540	ferredoxin-related
Soltu.DM.01G029970.1	Solver.v1.01_VERG072820	Soltu.DM1S1.01G029550	TOXICOS EN LEVADURA
Soltu.DM.01G029980.1	Solver.v1.01_VERG072830	Soltu.DM1S1.01G029560	RING/U-box superfamily protein
Soltu.DM.01G029990.1	Solver.v1.01_VERG072840	Soltu.DM1S1.01G029570	ALG6, ALG8 glycosyltransferase family
Soltu.DM.01G030000.1	Solver.v1.01_VERG072850	Soltu.DM1S1.01G029580	Protein of unknown function (DUF581)
Soltu.DM.01G030010.1	Solver.v1.01_VERG072860	Soltu.DM1S1.01G029590	Tetratricopeptide repeat (TPR)-like superfamily protein
Soltu.DM.01G030020.1	Solver.v1.01_VERG072870	Soltu.DM1S1.01G029610	Protein kinase superfamily protein
Soltu.DM.01G030030.1	Soltu.DM1S1.01G029620	eukaryotic translation initiation factor 4G
Soltu.DM.01G030040.1	Solver.v1.01_VERG072880	Soltu.DM1S1.01G029630	metacaspase
Soltu.DM.01G030050.1	Solver.v1.01_VERG072890	Zinc-binding ribosomal protein family protein
Soltu.DM.01G030060.1	Solver.v1.01_VERG072900	Soltu.DM1S1.01G029650	Cyclin/Brf1-like TBP-binding protein
Soltu.DM.01G030070.3	Solver.v1.01_VERG072910	Soltu.DM1S1.01G029660	DNAJ heat shock N-terminal domain-containing protein
Soltu.DM.01G030080.1	Soltu.DM1S1.01G029670	casein kinase II  beta chain
Soltu.DM.01G030090.2	Solver.v1.01_VERG072940	Soltu.DM1S1.01G029680	Pentatricopeptide repeat (PPR) superfamily protein
Soltu.DM.01G030110.2	Solver.v1.01_VERG072950	Soltu.DM1S1.01G029700	cytochrome P450, family 714, subfamily A, polypeptide
Soltu.DM.01G030120.1	Solver.v1.01_VERG072960	Soltu.DM1S1.01G029710	Cox19 family protein (CHCH motif)
Soltu.DM.01G030130.1	Solver.v1.01_VERG072970	Soltu.DM1S1.01G029720	Arabidopsis RAC-like
Soltu.DM.01G030140.1	Solver.v1.01_VERG072980	Soltu.DM1S1.01G029730	Nucleotide-diphospho-sugar transferase family protein
Soltu.DM.01G030150.1	Solver.v1.01_VERG072990	Soltu.DM1S1.01G029740	RNA-binding (RRM/RBD/RNP motifs) family protein
Soltu.DM.01G030170.1	Solver.v1.01_VERG073000	Soltu.DM1S1.01G029750	Ankyrin repeat family protein
Soltu.DM.01G030180.1	Solver.v1.01_VERG073010	Soltu.DM1S1.01G029760	Alcohol dehydrogenase transcription factor Myb/SANT-like family protein
Soltu.DM.01G030220.1	Solver.v1.01_VERG073070	Soltu.DM1S1.01G029820	Ankyrin repeat family protein
Soltu.DM.01G030250.1	Solver.v1.01_VERG073020	Soltu.DM1S1.01G029770	Ankyrin repeat family protein
Soltu.DM.01G030300.1	Solver.v1.01_VERG073050	Ankyrin repeat family protein
Soltu.DM.01G030330.1	Solver.v1.01_VERG073030	Soltu.DM1S1.01G029780	Ankyrin repeat family protein
Soltu.DM.01G030350.1	Solver.v1.01_VERG073090	Soltu.DM1S1.01G029830	Glutamyl-tRNA reductase family protein
Soltu.DM.01G030360.1	Solver.v1.01_VERG073100	Soltu.DM1S1.01G029840	Ankyrin repeat family protein
Soltu.DM.01G030370.1	Solver.v1.01_VERG073110	Soltu.DM1S1.01G029850	cyclin p4;1
Soltu.DM.01G030380.1	Solver.v1.01_VERG073120	Soltu.DM1S1.01G029860	conserved hypothetical protein
Soltu.DM.01G030390.1	Solver.v1.01_VERG073130	Soltu.DM1S1.01G029870	Tetratricopeptide repeat (TPR)-like superfamily protein
Soltu.DM.01G030400.1	Solver.v1.01_VERG073140	Soltu.DM1S1.01G029880	CAMV movement protein interacting protein
Soltu.DM.01G030410.1	Solver.v1.01_VERG073150	Soltu.DM1S1.01G029890	PRA1 (Prenylated rab acceptor) family protein
Soltu.DM.01G030420.2	Solver.v1.01_VERG073160	Soltu.DM1S1.01G029900	homolog of asparagine-linked glycosylation
Soltu.DM.01G030430.1	Solver.v1.01_VERG073170	Soltu.DM1S1.01G029930	SPFH/Band 7/PHB domain-containing membrane-associated protein family
Soltu.DM.01G030440.1	Solver.v1.01_VERG073180	Soltu.DM1S1.01G029950	Protein with RNI-like/FBD-like domains
Soltu.DM.01G030510.1	Solver.v1.01_VERG073210	Soltu.DM1S1.01G029960	WRKY family transcription factor
Soltu.DM.01G030520.1	Solver.v1.01_VERG073220	Soltu.DM1S1.01G029970	Nucleoside diphosphate kinase family protein
Soltu.DM.01G030530.1	Solver.v1.01_VERG073230	Soltu.DM1S1.01G029980	ELMO/CED-12 family protein
Soltu.DM.01G030540.1	Solver.v1.01_VERG073240	Soltu.DM1S1.01G029990	NAC domain containing protein
Soltu.DM.01G030610.1	Soltu.DM1S1.01G030050	CW-type Zinc Finger
Soltu.DM.01G030660.1	Solver.v1.01_VERG073390	Soltu.DM1S1.01G030100	BAX inhibitor
Soltu.DM.01G030720.1	Solver.v1.01_VERG073430	Soltu.DM1S1.01G030160	hypothetical protein
Soltu.DM.01G030750.1	Solver.v1.01_VERG073460	Soltu.DM1S1.01G030200	uclacyanin
Soltu.DM.01G030770.1	Solver.v1.01_VERG073470	Soltu.DM1S1.01G030220	2-oxoglutarate (2OG) and Fe(II)-dependent oxygenase superfamily protein
Soltu.DM.01G030780.1	Solver.v1.01_VERG073480	hypothetical protein
Soltu.DM.01G030790.1	Solver.v1.01_VERG073490	2-oxoglutarate (2OG) and Fe(II)-dependent oxygenase superfamily protein
Soltu.DM.01G030800.1	Solver.v1.01_VERG073500	Soltu.DM1S1.01G030240	2-oxoglutarate (2OG) and Fe(II)-dependent oxygenase superfamily protein
Soltu.DM.01G030810.1	Solver.v1.01_VERG073510	Soltu.DM1S1.01G030250	RAS
Soltu.DM.01G030820.1	Solver.v1.01_VERG073520	Soltu.DM1S1.01G030260	catalytic LigB subunit of aromatic ring-opening dioxygenase family
Soltu.DM.01G030830.1	Solver.v1.01_VERG073530	Soltu.DM1S1.01G030270	Hyaluronan / mRNA binding family
Soltu.DM.01G030840.1	Solver.v1.01_VERG073540	Soltu.DM1S1.01G030280	glycine-tRNA ligases
Soltu.DM.01G030860.1	Solver.v1.01_VERG073550	Soltu.DM1S1.01G030290	Adenine nucleotide alpha hydrolases-like superfamily protein
Soltu.DM.01G030870.1	Solver.v1.01_VERG073560	Soltu.DM1S1.01G030300	alpha/beta-Hydrolases superfamily protein
Soltu.DM.01G030880.1	Solver.v1.01_VERG073570	Soltu.DM1S1.01G030310	RWD domain-containing protein
Soltu.DM.01G030890.1	Solver.v1.01_VERG073580	Soltu.DM1S1.01G030330	GRAM domain family protein
Soltu.DM.01G030930.1	Solver.v1.01_VERG073590	Soltu.DM1S1.01G030350	Protein kinase superfamily protein
Soltu.DM.01G030940.2	Solver.v1.01_VERG073600	Soltu.DM1S1.01G030360	ARM repeat superfamily protein
Soltu.DM.01G030950.1	Solver.v1.01_VERG073610	Soltu.DM1S1.01G030370	Protein of unknown function (DUF630 and DUF632)
Soltu.DM.01G030960.1	Solver.v1.01_VERG073620	Soltu.DM1S1.01G030390	Leucine carboxyl methyltransferase
Soltu.DM.01G030970.4	Solver.v1.01_VERG073630	Soltu.DM1S1.01G030400	Proteasome component (PCI) domain protein
Soltu.DM.01G030980.1	Solver.v1.01_VERG073640	Soltu.DM1S1.01G030420	hypothetical protein
Soltu.DM.01G031000.2	Solver.v1.01_VERG073670	Soltu.DM1S1.01G030440	ethylene-responsive element binding factor
Soltu.DM.01G031010.1	Solver.v1.01_VERG073680	Soltu.DM1S1.01G030450	lipid transfer protein
Soltu.DM.01G031020.1	Solver.v1.01_VERG073690	Soltu.DM1S1.01G030460	Bifunctional inhibitor/lipid-transfer protein/seed storage 2S albumin superfamily protein
Soltu.DM.01G031030.1	Solver.v1.01_VERG073720	Soltu.DM1S1.01G030470	conserved hypothetical protein
Soltu.DM.01G031040.1	Solver.v1.01_VERG073730	Soltu.DM1S1.01G030480	Pentatricopeptide repeat (PPR-like) superfamily protein
Soltu.DM.01G031050.1	Solver.v1.01_VERG073740	conserved hypothetical protein
Soltu.DM.01G031060.2	Solver.v1.01_VERG073750	Soltu.DM1S1.01G030490	alpha/beta-Hydrolases superfamily protein
Soltu.DM.01G031070.1	Solver.v1.01_VERG073760	Soltu.DM1S1.01G030500	ARABIDILLO-1
Soltu.DM.01G031090.2	Solver.v1.01_VERG073780	Soltu.DM1S1.01G030520	NB-ARC domain-containing disease resistance protein
Soltu.DM.01G031110.1	Solver.v1.01_VERG073790	Soltu.DM1S1.01G030530	Cotton fibre expressed protein domain containing protein
Soltu.DM.01G031120.1	Solver.v1.01_VERG073800	Soltu.DM1S1.01G030540	ARP2/3 complex 16 kDa subunit (p16-Arc)
Soltu.DM.01G031130.1	Solver.v1.01_VERG073810	Soltu.DM1S1.01G030550	homeobox-leucine zipper protein
Soltu.DM.01G031140.1	Solver.v1.01_VERG073820	Soltu.DM1S1.01G030560	rRNA processing protein-related
Soltu.DM.01G031150.2	Solver.v1.01_VERG073830	Soltu.DM1S1.01G030570	RNA-binding KH domain-containing protein
Soltu.DM.01G031160.1	Solver.v1.01_VERG073840	Soltu.DM1S1.01G030580	Mitochondrial transcription termination factor family protein
Soltu.DM.01G031170.1	Solver.v1.01_VERG073850	Soltu.DM1S1.01G030590	conserved hypothetical protein
Soltu.DM.01G031180.1	Solver.v1.01_VERG073860	Soltu.DM1S1.01G030600	Pentatricopeptide repeat (PPR) superfamily protein
Soltu.DM.01G031190.1	Solver.v1.01_VERG073870	Soltu.DM1S1.01G030610	myb-like HTH transcriptional regulator family protein
Soltu.DM.01G031200.4	Solver.v1.01_VERG073880	Soltu.DM1S1.01G030620	DNAJ homologue
Soltu.DM.01G031210.1	Solver.v1.01_VERG073890	Soltu.DM1S1.01G030630	Integrase-type DNA-binding superfamily protein
Soltu.DM.01G031220.5	Solver.v1.01_VERG073900	Soltu.DM1S1.01G030640	alpha/beta-Hydrolases superfamily protein
Soltu.DM.01G031230.1	Solver.v1.01_VERG073910	Soltu.DM1S1.01G030650	Chalcone and stilbene synthase family protein
Soltu.DM.01G031260.1	Solver.v1.01_VERG073930	Soltu.DM1S1.01G030690	2-oxoglutarate (2OG) and Fe(II)-dependent oxygenase superfamily protein
Soltu.DM.01G031270.1	Solver.v1.01_VERG073940	Soltu.DM1S1.01G030680	SNF2 domain-containing protein / helicase domain-containing protein
Soltu.DM.01G031280.1	Solver.v1.01_VERG073950	SNF2 domain-containing protein / helicase domain-containing protein
Soltu.DM.01G031290.1	Solver.v1.01_VERG073960	Soltu.DM1S1.01G030700	carotenoid cleavage dioxygenase
Soltu.DM.01G031300.1	Solver.v1.01_VERG073970	Soltu.DM1S1.01G030710	structural constituent of nuclear pore
Soltu.DM.01G031310.1	Soltu.DM1S1.01G030720	hypothetical protein
Soltu.DM.01G031320.1	Solver.v1.01_VERG073980	Soltu.DM1S1.01G030730	conserved hypothetical protein
Soltu.DM.01G031330.1	Solver.v1.01_VERG073990	Soltu.DM1S1.01G030740	Translation elongation factor EFG/EF2 protein
Soltu.DM.01G031340.1	Solver.v1.01_VERG074000	Soltu.DM1S1.01G030750	ATP-dependent caseinolytic (Clp) protease/crotonase family protein
Soltu.DM.01G031360.1	Soltu.DM1S1.01G030770	conserved hypothetical protein
Soltu.DM.01G031370.1	Solver.v1.01_VERG074030	Soltu.DM1S1.01G030780	squamosa promoter binding protein-like
Soltu.DM.01G031380.1	Soltu.DM1S1.01G030790	conserved hypothetical protein
Soltu.DM.01G031390.1	Solver.v1.01_VERG074050	Soltu.DM1S1.01G030810	T-complex protein 1 alpha subunit
Soltu.DM.01G031400.1	Solver.v1.01_VERG074060	Soltu.DM1S1.01G030820	GATA transcription factor
Soltu.DM.01G031410.1	Solver.v1.01_VERG074070	Soltu.DM1S1.01G030830	conserved hypothetical protein
Soltu.DM.01G031420.1	Solver.v1.01_VERG074090	Soltu.DM1S1.01G030840	transcription regulators
Soltu.DM.01G031430.2	Solver.v1.01_VERG074130	Soltu.DM1S1.01G030860	basic helix-loop-helix (bHLH) DNA-binding superfamily protein
Soltu.DM.01G031440.1	Solver.v1.01_VERG074140	Soltu.DM1S1.01G030870	cyclin p3;2
Soltu.DM.01G031450.1	Solver.v1.01_VERG074150	Soltu.DM1S1.01G030880	expansin B2
Soltu.DM.01G031460.1	Solver.v1.01_VERG074160	Soltu.DM1S1.01G030890	C2H2-type zinc finger family protein
Soltu.DM.01G031470.1	Solver.v1.01_VERG074170	Soltu.DM1S1.01G030900	C2H2-like zinc finger protein
Soltu.DM.01G031480.1	Solver.v1.01_VERG074180	Soltu.DM1S1.01G030910	hypothetical protein
Soltu.DM.01G031500.1	Solver.v1.01_VERG074190	Soltu.DM1S1.01G030930	hypothetical protein
Soltu.DM.01G031510.1	Solver.v1.01_VERG074200	Soltu.DM1S1.01G030940	Nucleotidyltransferase family protein
Soltu.DM.01G031520.1	Solver.v1.01_VERG074210	Soltu.DM1S1.01G030950	ovate family protein
Soltu.DM.01G031530.1	Solver.v1.01_VERG074220	Soltu.DM1S1.01G030960	Polynucleotidyl transferase, ribonuclease H-like superfamily protein
Soltu.DM.01G031540.1	Solver.v1.01_VERG074230	Soltu.DM1S1.01G030970	SPX domain gene
Soltu.DM.01G031550.2	Solver.v1.01_VERG074240	Soltu.DM1S1.01G030980	conserved hypothetical protein
Soltu.DM.01G031560.1	Solver.v1.01_VERG074250	Soltu.DM1S1.01G031010	vesicle associated protein
Soltu.DM.01G031570.1	Solver.v1.01_VERG074260	Soltu.DM1S1.01G031020	calmodulin-related
Soltu.DM.01G031580.2	Solver.v1.01_VERG074270	Soltu.DM1S1.01G031030	cytidinediphosphate diacylglycerol synthase
Soltu.DM.01G031590.1	Solver.v1.01_VERG074280	Soltu.DM1S1.01G031040	GRAS family transcription factor
Soltu.DM.01G031610.1	Solver.v1.01_VERG074300	Soltu.DM1S1.01G031060	Bifunctional inhibitor/lipid-transfer protein/seed storage 2S albumin superfamily protein
Soltu.DM.01G031620.1	Solver.v1.01_VERG074310	Soltu.DM1S1.01G031070	DUF4535 domain containing protein
Soltu.DM.01G031630.1	Solver.v1.01_VERG074320	Soltu.DM1S1.01G031100	Plant VAMP (vesicle-associated membrane protein) family protein
Soltu.DM.01G031640.1	Solver.v1.01_VERG074330	Soltu.DM1S1.01G031110	PLATZ transcription factor family protein
Soltu.DM.01G031660.1	Solver.v1.01_VERG074340	Soltu.DM1S1.01G031130	Plant-specific transcription factor YABBY family protein
Soltu.DM.01G031670.1	Solver.v1.01_VERG074370	Soltu.DM1S1.01G031140	golgi snare
Soltu.DM.01G031680.3	Solver.v1.01_VERG074390	Soltu.DM1S1.01G031150	plasmodesmata-located protein
Soltu.DM.01G031690.1	Solver.v1.01_VERG074400	Soltu.DM1S1.01G031160	Plant invertase/pectin methylesterase inhibitor superfamily
Soltu.DM.01G031700.1	Solver.v1.01_VERG074410	Soltu.DM1S1.01G031170	Plant invertase/pectin methylesterase inhibitor superfamily
Soltu.DM.01G031710.1	Solver.v1.01_VERG074420	Soltu.DM1S1.01G031180	methionine aminopeptidase 1A
Soltu.DM.01G031720.2	Solver.v1.01_VERG074430	Soltu.DM1S1.01G031190	ARM repeat superfamily protein
Soltu.DM.01G031740.1	Solver.v1.01_VERG074440	Soltu.DM1S1.01G031200	Plant invertase/pectin methylesterase inhibitor superfamily protein
Soltu.DM.01G031750.1	Soltu.DM1S1.01G031210	hypothetical protein
Soltu.DM.01G031760.1	Solver.v1.01_VERG074450	Soltu.DM1S1.01G031220	Plant protein of unknown function (DUF641)
Soltu.DM.01G031770.1	Soltu.DM1S1.01G031230	hypothetical protein
Soltu.DM.01G031780.1	Solver.v1.01_VERG074460	Soltu.DM1S1.01G031240	hypothetical protein
Soltu.DM.01G031790.1	Solver.v1.01_VERG074470	Soltu.DM1S1.01G031250	nitroreductase family protein
Soltu.DM.01G031810.1	Solver.v1.01_VERG074480	Soltu.DM1S1.01G031270	arginase
Soltu.DM.01G031820.1	Solver.v1.01_VERG074500	Soltu.DM1S1.01G031280	arginase
Soltu.DM.01G031830.1	Solver.v1.01_VERG074510	Soltu.DM1S1.01G031290	nitrate transporter 1.5
Soltu.DM.01G031840.1	Solver.v1.01_VERG074520	Soltu.DM1S1.01G031300	RNA 3'-terminal phosphate cyclase/enolpyruvate transferase, alpha/beta
Soltu.DM.01G031850.1	Solver.v1.01_VERG074530	Soltu.DM1S1.01G031310	UDP-D-glucuronate 4-epimerase
Soltu.DM.01G031860.1	Solver.v1.01_VERG074540	Soltu.DM1S1.01G031320	RNA 2'-phosphotransferase, Tpt1 / KptA family
Soltu.DM.01G031870.1	Solver.v1.01_VERG074590	ribosomal protein S13A
Soltu.DM.01G031880.1	Solver.v1.01_VERG074600	Soltu.DM1S1.01G031330	Leucine-rich repeat protein kinase family protein
Soltu.DM.01G031890.1	Solver.v1.01_VERG074610	Soltu.DM1S1.01G031340	Pentatricopeptide repeat (PPR) superfamily protein
Soltu.DM.01G031900.1	Solver.v1.01_VERG074620	Soltu.DM1S1.01G031350	Protein of unknown function (DUF1442)
Soltu.DM.01G031910.3	Soltu.DM1S1.01G031360	glycine-rich protein
Soltu.DM.01G031920.1	Solver.v1.01_VERG074630	Soltu.DM1S1.01G031370	Myelodysplasia-myeloid leukemia factor 1-interacting protein domain containing protein
Soltu.DM.01G031930.1	Solver.v1.01_VERG074640	Soltu.DM1S1.01G031380	DHHC-type zinc finger family protein
Soltu.DM.01G031940.1	Solver.v1.01_VERG074650	Soltu.DM1S1.01G031390	secretory 1A
Soltu.DM.01G031950.1	Solver.v1.01_VERG074660	Soltu.DM1S1.01G031400	Transducin/WD40 repeat-like superfamily protein
Soltu.DM.01G031960.1	Solver.v1.01_VERG074670	Soltu.DM1S1.01G031410	sterol-4alpha-methyl oxidase 1-1
Soltu.DM.01G031970.1	Solver.v1.01_VERG074680	Soltu.DM1S1.01G031420	glutathione S-transferase zeta
Soltu.DM.01G031980.1	Solver.v1.01_VERG074690	Soltu.DM1S1.01G031440	FK506 BINDING PROTEIN
Soltu.DM.01G031990.1	Solver.v1.01_VERG074700	Soltu.DM1S1.01G031450	Ku80 family protein
Soltu.DM.01G032000.1	Solver.v1.01_VERG074710	Soltu.DM1S1.01G031460	DUF1499 domain containing protein
Soltu.DM.01G032010.1	Solver.v1.01_VERG074720	Soltu.DM1S1.01G031470	Cornichon family protein
Soltu.DM.01G032020.1	Solver.v1.01_VERG074730	Soltu.DM1S1.01G031480	AT-hook motif nuclear-localized protein
Soltu.DM.01G032030.1	Solver.v1.01_VERG074740	Soltu.DM1S1.01G031490	Microtubule associated protein (MAP65/ASE1) family protein
Soltu.DM.01G032050.1	Solver.v1.01_VERG074750	Soltu.DM1S1.01G031510	conserved hypothetical protein
Soltu.DM.01G032060.1	Solver.v1.01_VERG074760	Soltu.DM1S1.01G031530	LOB domain-containing protein
Soltu.DM.01G032070.1	Solver.v1.01_VERG074770	Soltu.DM1S1.01G031540	alpha/beta-Hydrolases superfamily protein
Soltu.DM.01G032080.1	Solver.v1.01_VERG074780	Soltu.DM1S1.01G031550	LOB domain-containing protein
Soltu.DM.01G032090.1	Solver.v1.01_VERG074790	Soltu.DM1S1.01G031560	Tetratricopeptide repeat (TPR)-like superfamily protein
Soltu.DM.01G032100.2	Solver.v1.01_VERG074800	Soltu.DM1S1.01G031570	SEC7-like guanine nucleotide exchange family protein
Soltu.DM.01G032110.1	Solver.v1.01_VERG074810	Soltu.DM1S1.01G031580	EF hand calcium-binding protein family
Soltu.DM.01G032120.1	Solver.v1.01_VERG074820	Soltu.DM1S1.01G031590	AT-hook motif nuclear-localized protein
Soltu.DM.01G032130.1	Solver.v1.01_VERG074830	Soltu.DM1S1.01G031600	armadillo repeat kinesin
Soltu.DM.01G032140.1	Solver.v1.01_VERG074840	hypothetical protein
Soltu.DM.01G032150.1	Solver.v1.01_VERG074850	Soltu.DM1S1.01G031620	SMAD/FHA domain-containing protein
Soltu.DM.01G032160.1	Solver.v1.01_VERG074860	Soltu.DM1S1.01G031630	HXXXD-type acyl-transferase family protein
Soltu.DM.01G032170.1	Solver.v1.01_VERG074870	Soltu.DM1S1.01G031640	zinc finger protein-related
Soltu.DM.01G032180.1	Solver.v1.01_VERG074880	Soltu.DM1S1.01G031650	delta(3), delta(2)-enoyl CoA isomerase
Soltu.DM.01G032190.1	Solver.v1.01_VERG074900	Soltu.DM1S1.01G031660	FASCICLIN-like arabinogalactan protein
Soltu.DM.01G032200.2	Solver.v1.01_VERG074920	Soltu.DM1S1.01G031670	growth-regulating factor
Soltu.DM.01G032230.1	Solver.v1.01_VERG074960	F-box/RNI-like superfamily protein
Soltu.DM.01G032260.1	Solver.v1.01_VERG074980	Soltu.DM1S1.01G031700	Thioesterase superfamily protein
Soltu.DM.01G032270.1	Solver.v1.01_VERG074990	Soltu.DM1S1.01G031710	Thioesterase superfamily protein
Soltu.DM.01G032280.1	Solver.v1.01_VERG075000	Soltu.DM1S1.01G031720	Thioesterase superfamily protein
Soltu.DM.01G032290.2	Solver.v1.01_VERG075010	Soltu.DM1S1.01G031750	signal recognition particle receptor protein, chloroplast (FTSY)
Soltu.DM.01G032300.1	Solver.v1.01_VERG075020	Soltu.DM1S1.01G031770	BON association protein
Soltu.DM.01G032310.1	Solver.v1.01_VERG075030	Soltu.DM1S1.01G031780	Zinc finger, C3HC4 type (RING finger) family protein
Soltu.DM.01G032320.1	Solver.v1.01_VERG075040	Soltu.DM1S1.01G031790	Tetratricopeptide repeat (TPR)-like superfamily protein
Soltu.DM.01G032330.1	Solver.v1.01_VERG075050	Soltu.DM1S1.01G031800	shaggy-like protein kinase
Soltu.DM.01G032350.1	Solver.v1.01_VERG075060	Soltu.DM1S1.01G031830	Homeobox-leucine zipper family protein / lipid-binding START domain-containing protein
Soltu.DM.01G032360.1	Solver.v1.01_VERG075070	Soltu.DM1S1.01G031840	S-adenosyl-L-methionine-dependent methyltransferases superfamily protein
Soltu.DM.01G032370.1	Solver.v1.01_VERG075080	Soltu.DM1S1.01G031850	26S proteasome, regulatory subunit Rpn7;Proteasome component (PCI) domain
Soltu.DM.01G032390.1	Solver.v1.01_VERG075090	Soltu.DM1S1.01G031870	NAD(P)-binding Rossmann-fold superfamily protein
Soltu.DM.01G032400.1	Solver.v1.01_VERG075120	Soltu.DM1S1.01G031880	NAD(P)-binding Rossmann-fold superfamily protein
Soltu.DM.01G032410.1	Solver.v1.01_VERG075130	Soltu.DM1S1.01G031890	S-adenosyl-L-methionine-dependent methyltransferases superfamily protein
Soltu.DM.01G032420.1	Solver.v1.01_VERG075140	Soltu.DM1S1.01G031900	phloem protein 2-A13
Soltu.DM.01G032430.4	Solver.v1.01_VERG075160	Soltu.DM1S1.01G031920	F-box family protein
Soltu.DM.01G032440.1	Solver.v1.01_VERG075170	Soltu.DM1S1.01G031930	Cysteine proteinases superfamily protein
Soltu.DM.01G032450.1	Solver.v1.01_VERG075180	Soltu.DM1S1.01G031940	F-box family protein
Soltu.DM.01G032470.2	Solver.v1.01_VERG075190	peroxin 11c
Soltu.DM.01G032480.3	Solver.v1.01_VERG075200	Soltu.DM1S1.01G031950	ARM repeat superfamily protein
Soltu.DM.01G032490.1	Solver.v1.01_VERG075210	Soltu.DM1S1.01G031970	arginine/serine-rich splicing factor
Soltu.DM.01G032500.1	Solver.v1.01_VERG075220	Soltu.DM1S1.01G031980	RING/U-box superfamily protein
Soltu.DM.01G032510.1	Solver.v1.01_VERG075230	Soltu.DM1S1.01G031990	Protein kinase superfamily protein
Soltu.DM.01G032520.1	Solver.v1.01_VERG075240	Soltu.DM1S1.01G032000	conserved hypothetical protein
Soltu.DM.01G032530.1	Solver.v1.01_VERG075250	Soltu.DM1S1.01G032010	Ribosomal RNA adenine dimethylase family protein
Soltu.DM.01G032550.1	Solver.v1.01_VERG075270	Soltu.DM1S1.01G032030	5'-3' exonuclease family protein
Soltu.DM.01G032560.1	Solver.v1.01_VERG075280	Soltu.DM1S1.01G032040	conserved hypothetical protein
Soltu.DM.01G032570.1	Solver.v1.01_VERG075290	Soltu.DM1S1.01G032050	UDP-N-acetylglucosamine (UAA) transporter family
Soltu.DM.01G032580.1	Solver.v1.01_VERG075310	Soltu.DM1S1.01G032070	SET domain-containing protein
Soltu.DM.01G032590.1	Solver.v1.01_VERG075300	Soltu.DM1S1.01G032060	vacuolar iron transporter
Soltu.DM.01G032600.3	Solver.v1.01_VERG075330	Soltu.DM1S1.01G032080	Major Facilitator Superfamily with SPX (SYG1/Pho81/XPR1) domain-containing protein
Soltu.DM.01G032610.1	Solver.v1.01_VERG075340	Soltu.DM1S1.01G032090	P-loop containing nucleoside triphosphate hydrolases superfamily protein
Soltu.DM.01G032620.1	Solver.v1.01_VERG075350	Soltu.DM1S1.01G032100	Ubiquitin related modifier
Soltu.DM.01G032630.4	Solver.v1.01_VERG075360	Soltu.DM1S1.01G032110	shrunken seed protein (SSE1)
Soltu.DM.01G032640.1	Solver.v1.01_VERG075370	Soltu.DM1S1.01G032130	TCP family transcription factor
Soltu.DM.01G032650.1	Solver.v1.01_VERG075380	Soltu.DM1S1.01G032120	phospholipase D beta
Soltu.DM.01G032660.1	Soltu.DM1S1.01G032140	subtilase family protein
Soltu.DM.01G032670.1	Solver.v1.01_VERG075390	Soltu.DM1S1.01G032150	xylem serine peptidase
Soltu.DM.01G032680.1	Solver.v1.01_VERG075400	Soltu.DM1S1.01G032160	RNA-binding CRS1 / YhbY (CRM) domain-containing protein
Soltu.DM.01G032690.1	Solver.v1.01_VERG075420	Soltu.DM1S1.01G032170	calcineurin B subunit-related
Soltu.DM.01G032700.3	Solver.v1.01_VERG075430	Soltu.DM1S1.01G032180	AGAMOUS-like
Soltu.DM.01G032710.1	Solver.v1.01_VERG075440	Soltu.DM1S1.01G032190	AGAMOUS-like
Soltu.DM.01G032720.1	Solver.v1.01_VERG075450	Soltu.DM1S1.01G032200	AGAMOUS-like
Soltu.DM.01G032730.1	Soltu.DM1S1.01G032210	hypothetical protein
Soltu.DM.01G032740.1	Solver.v1.01_VERG075460	Soltu.DM1S1.01G032220	galacturonosyltransferase
Soltu.DM.01G032750.1	Solver.v1.01_VERG075470	Soltu.DM1S1.01G032230	2-oxoglutarate (2OG) and Fe(II)-dependent oxygenase superfamily protein
Soltu.DM.01G032760.1	Solver.v1.01_VERG075490	Soltu.DM1S1.01G032240	D-isomer specific 2-hydroxyacid dehydrogenase family protein
Soltu.DM.01G032790.1	Solver.v1.01_VERG075500	Soltu.DM1S1.01G032280	Nucleotidyltransferase family protein
Soltu.DM.01G032800.1	Solver.v1.01_VERG075510	Soltu.DM1S1.01G032290	alpha/beta-Hydrolases superfamily protein
Soltu.DM.01G032810.1	Solver.v1.01_VERG075520	Soltu.DM1S1.01G032300	Protein kinase superfamily protein
Soltu.DM.01G032820.3	Solver.v1.01_VERG075530	Soltu.DM1S1.01G032310	Calcium-dependent lipid-binding (CaLB domain) family protein
Soltu.DM.01G032830.1	Solver.v1.01_VERG075540	Soltu.DM1S1.01G032320	early nodulin-like protein
Soltu.DM.01G032840.1	Solver.v1.01_VERG075550	Soltu.DM1S1.01G032340	WD-40 repeat family protein / beige-related
Soltu.DM.01G032860.1	Soltu.DM1S1.01G032360	desulfo-glucosinolate sulfotransferase
Soltu.DM.01G032900.1	Solver.v1.01_VERG075620	Soltu.DM1S1.01G032370	cytochrome P450, family 704, subfamily A, polypeptide
Soltu.DM.01G032930.1	Solver.v1.01_VERG075600	cytochrome P450, family 704, subfamily A, polypeptide
Soltu.DM.01G032940.1	Solver.v1.01_VERG075570	Soltu.DM1S1.01G032420	RmlC-like cupins superfamily protein
Soltu.DM.01G033000.1	Soltu.DM1S1.01G032430	beta-hydroxyisobutyryl-CoA hydrolase
Soltu.DM.01G033010.1	Soltu.DM1S1.01G032440	cytochrome P450, family 704, subfamily A, polypeptide
Soltu.DM.01G033030.1	Solver.v1.01_VERG075630	Soltu.DM1S1.01G032450	cytochrome P450, family 704, subfamily A, polypeptide
Soltu.DM.01G033040.2	Solver.v1.01_VERG075650	Soltu.DM1S1.01G032470	cytochrome P450, family 704, subfamily A, polypeptide
Soltu.DM.01G033050.2	Solver.v1.01_VERG075660	Soltu.DM1S1.01G032480	AAA-type ATPase family protein
Soltu.DM.01G033070.1	Soltu.DM1S1.01G032500	hypothetical protein
Soltu.DM.01G033080.2	Solver.v1.01_VERG075710	Soltu.DM1S1.01G032510	digalactosyl diacylglycerol deficient
Soltu.DM.01G033090.1	Solver.v1.01_VERG075720	Soltu.DM1S1.01G032520	hypothetical protein
Soltu.DM.01G033100.2	Solver.v1.01_VERG075730	Soltu.DM1S1.01G032530	NAD(P)-binding Rossmann-fold superfamily protein
Soltu.DM.01G033110.1	Solver.v1.01_VERG075740	Soltu.DM1S1.01G032540	NAD-dependent malic enzyme
Soltu.DM.01G033120.1	Solver.v1.01_VERG075770	Soltu.DM1S1.01G032560	NAD(P)-binding Rossmann-fold superfamily protein
Soltu.DM.01G033130.1	Solver.v1.01_VERG075750	Soltu.DM1S1.01G032550	NAD(P)-binding Rossmann-fold superfamily protein
Soltu.DM.01G033150.1	Solver.v1.01_VERG075790	Soltu.DM1S1.01G032570	NAD(P)-binding Rossmann-fold superfamily protein
Soltu.DM.01G033170.1	Solver.v1.01_VERG075800	Soltu.DM1S1.01G032580	NAD(P)-binding Rossmann-fold superfamily protein
Soltu.DM.01G033180.1	Solver.v1.01_VERG075820	Soltu.DM1S1.01G032600	Amino acid dehydrogenase family protein
Soltu.DM.01G033190.1	Solver.v1.01_VERG075830	Soltu.DM1S1.01G032610	K+ efflux antiporter
Soltu.DM.01G033210.1	Solver.v1.01_VERG075860	Soltu.DM1S1.01G032620	pre-mRNA processing ribonucleoprotein binding region-containing protein
Soltu.DM.01G033220.1	Solver.v1.01_VERG075870	Soltu.DM1S1.01G032630	NAC-domain protein
Soltu.DM.01G033230.1	Solver.v1.01_VERG075880	Soltu.DM1S1.01G032640	GATA type zinc finger transcription factor family protein
Soltu.DM.01G033240.1	Solver.v1.01_VERG075890	Soltu.DM1S1.01G032650	hypothetical protein
Soltu.DM.01G033250.2	Solver.v1.01_VERG075900	Soltu.DM1S1.01G032660	Acyclic terpene utilisation family protein AtuA domain containing protein
Soltu.DM.01G033260.4	Solver.v1.01_VERG075910	Soltu.DM1S1.01G032670	acetyl Co-enzyme a carboxylase carboxyltransferase alpha subunit
Soltu.DM.01G033270.1	Solver.v1.01_VERG075920	Soltu.DM1S1.01G032680	RNAhelicase-like
Soltu.DM.01G033280.1	Solver.v1.01_VERG075930	Soltu.DM1S1.01G032690	myb domain protein
Soltu.DM.01G033290.1	Solver.v1.01_VERG075940	Soltu.DM1S1.01G032700	Remorin family protein
Soltu.DM.01G033300.1	Solver.v1.01_VERG075950	Soltu.DM1S1.01G032710	downstream target of AGL15
Soltu.DM.01G033310.1	Solver.v1.01_VERG075960	Soltu.DM1S1.01G032720	Arabidopsis thaliana protein of unknown function (DUF821)
Soltu.DM.01G033320.1	Solver.v1.01_VERG075970	Soltu.DM1S1.01G032730	actin depolymerizing factor
Soltu.DM.01G033330.1	Solver.v1.01_VERG075980	Soltu.DM1S1.01G032740	C2 calcium/lipid-binding plant phosphoribosyltransferase family protein
Soltu.DM.01G033360.3	Solver.v1.01_VERG076010	Soltu.DM1S1.01G032770	Domain of unknown function (DUF1985)
Soltu.DM.01G033370.1	Solver.v1.01_VERG076020	Soltu.DM1S1.01G032790	Putative ripening-related protein
Soltu.DM.01G033380.1	Solver.v1.01_VERG076030	Soltu.DM1S1.01G032800	Putative ripening-related protein
Soltu.DM.01G033400.1	Solver.v1.01_VERG076050	Soltu.DM1S1.01G032820	AT hook motif DNA-binding family protein
Soltu.DM.01G033440.1	Solver.v1.01_VERG076060	Soltu.DM1S1.01G032830	conserved hypothetical protein
Soltu.DM.01G033450.1	Solver.v1.01_VERG076370	Soltu.DM1S1.01G032860	transcription regulators
Soltu.DM.01G033460.1	Solver.v1.01_VERG076080	Soltu.DM1S1.01G032880	pleiotropic regulatory locus
Soltu.DM.01G033480.2	Solver.v1.01_VERG076090	Soltu.DM1S1.01G032890	Cytidine/deoxycytidylate deaminase family protein
Soltu.DM.01G033490.1	Solver.v1.01_VERG076100	Soltu.DM1S1.01G032920	conserved hypothetical protein
Soltu.DM.01G033500.1	Solver.v1.01_VERG076110	Soltu.DM1S1.01G032910	SKP1 interacting partner
Soltu.DM.01G033510.1	Solver.v1.01_VERG076130	Soltu.DM1S1.01G032950	Acyl-CoA thioesterase family protein
Soltu.DM.01G033520.2	Soltu.DM1S1.01G032940	small nuclear ribonucleoprotein associated protein B
Soltu.DM.01G033550.2	Solver.v1.01_VERG076150	Soltu.DM1S1.01G032970	alpha/beta-Hydrolases superfamily protein
Soltu.DM.01G033560.1	Solver.v1.01_VERG076160	Soltu.DM1S1.01G032980	beta-amylase
Soltu.DM.01G033570.1	Solver.v1.01_VERG076170	hypothetical protein
Soltu.DM.01G033590.1	Solver.v1.01_VERG076180	Soltu.DM1S1.01G033000	2-oxoglutarate (2OG) and Fe(II)-dependent oxygenase superfamily protein
Soltu.DM.01G033600.1	Solver.v1.01_VERG076190	Soltu.DM1S1.01G033010	Pentatricopeptide repeat (PPR) superfamily protein
Soltu.DM.01G033610.1	Solver.v1.01_VERG076200	Soltu.DM1S1.01G033020	RHO guanyl-nucleotide exchange factor
Soltu.DM.01G033620.1	Solver.v1.01_VERG076210	Soltu.DM1S1.01G033030	RNA polymerase II transcription mediators
Soltu.DM.01G033630.1	Soltu.DM1S1.01G033040	UDP-Glycosyltransferase superfamily protein
Soltu.DM.01G033640.3	Solver.v1.01_VERG076220	Soltu.DM1S1.01G033050	hypothetical protein
Soltu.DM.01G033650.1	Solver.v1.01_VERG076230	Histone superfamily protein
Soltu.DM.01G033660.1	Solver.v1.01_VERG076240	Soltu.DM1S1.01G033070	Protein of unknown function (DUF3245)
Soltu.DM.01G033670.2	Solver.v1.01_VERG076250	Soltu.DM1S1.01G033080	Phosphatidylinositol N-acetyglucosaminlytransferase subunit P-related
Soltu.DM.01G033680.1	Solver.v1.01_VERG076260	Soltu.DM1S1.01G033090	putative recombination initiation defects
Soltu.DM.01G033690.1	Solver.v1.01_VERG076270	Soltu.DM1S1.01G033100	U-box domain-containing protein kinase family protein
Soltu.DM.01G033700.1	Solver.v1.01_VERG076280	Soltu.DM1S1.01G033110	SIGNAL PEPTIDE PEPTIDASE-LIKE
Soltu.DM.01G033710.1	Soltu.DM1S1.01G033120	plasma membrane intrinsic protein 1;5
Soltu.DM.01G033720.1	Solver.v1.01_VERG076300	Soltu.DM1S1.01G033130	glycerol-3-phosphate acyltransferase
Soltu.DM.01G033730.4	Solver.v1.01_VERG076310	Soltu.DM1S1.01G033140	Major facilitator superfamily protein
Soltu.DM.01G033740.2	Solver.v1.01_VERG076320	Soltu.DM1S1.01G033150	cytochrome P450, family 86, subfamily A, polypeptide
Soltu.DM.01G033750.1	Solver.v1.01_VERG076330	Soltu.DM1S1.01G033160	origin recognition complex protein
Soltu.DM.01G033760.1	Soltu.DM1S1.01G033170	conserved hypothetical protein
Soltu.DM.01G033770.1	Solver.v1.01_VERG076340	Soltu.DM1S1.01G033190	conserved hypothetical protein
Soltu.DM.01G033780.1	Solver.v1.01_VERG076350	Soltu.DM1S1.01G033200	cysteine synthase C1
Soltu.DM.01G033820.1	Soltu.DM1S1.01G033230	transcription regulators
Soltu.DM.01G033850.1	Solver.v1.01_VERG076380	Soltu.DM1S1.01G033260	transcription regulatory protein SNF2, putative
Soltu.DM.01G033860.1	Solver.v1.01_VERG076390	Soltu.DM1S1.01G033270	ubiquitin conjugating enzyme
Soltu.DM.01G033870.1	Solver.v1.01_VERG076400	Soltu.DM1S1.01G033290	ARID/BRIGHT DNA-binding domain;ELM2 domain protein
Soltu.DM.01G033880.1	Solver.v1.01_VERG076410	Soltu.DM1S1.01G033300	MATE efflux family protein
Soltu.DM.01G033890.1	Solver.v1.01_VERG076420	Soltu.DM1S1.01G033310	receptor-like protein kinase
Soltu.DM.01G033900.2	Solver.v1.01_VERG076430	Soltu.DM1S1.01G033320	RING-H2 finger B1A
Soltu.DM.01G033910.1	Solver.v1.01_VERG076440	Soltu.DM1S1.01G033330	Pentatricopeptide repeat (PPR-like) superfamily protein
Soltu.DM.01G033920.1	Solver.v1.01_VERG076450	Soltu.DM1S1.01G033340	transmembrane protein-related
Soltu.DM.01G033930.1	Solver.v1.01_VERG076460	Soltu.DM1S1.01G033350	PLAC8 family protein
Soltu.DM.01G033940.1	Solver.v1.01_VERG076470	Soltu.DM1S1.01G033370	Quinoprotein amine dehydrogenase, beta chain-like; RIC1-like guanyl-nucleotide exchange factor
Soltu.DM.01G033950.1	Solver.v1.01_VERG076500	Soltu.DM1S1.01G033390	ferric reduction oxidase
Soltu.DM.01G033970.1	Solver.v1.01_VERG076520	Soltu.DM1S1.01G033410	ferric reduction oxidase
Soltu.DM.01G033980.1	Soltu.DM1S1.01G033420	hypothetical protein
Soltu.DM.01G033990.1	Solver.v1.01_VERG076530	Soltu.DM1S1.01G033430	fringe-related protein
Soltu.DM.01G034000.1	Solver.v1.01_VERG076540	Soltu.DM1S1.01G033440	Peptidase family M48 family protein
Soltu.DM.01G034010.3	Solver.v1.01_VERG076550	Soltu.DM1S1.01G033450	Protein kinase superfamily protein
Soltu.DM.01G034020.2	Solver.v1.01_VERG076560	Soltu.DM1S1.01G033460	Protein BPS1, chloroplastic
Soltu.DM.01G034030.1	Solver.v1.01_VERG076570	Soltu.DM1S1.01G033470	MAP kinase
Soltu.DM.01G034040.1	Solver.v1.01_VERG076580	Soltu.DM1S1.01G033480	Pectin lyase-like superfamily protein
Soltu.DM.01G034060.1	Soltu.DM1S1.01G033500	UDP-Glycosyltransferase superfamily protein
Soltu.DM.01G034070.1	Solver.v1.01_VERG076600	Soltu.DM1S1.01G033510	UDP-Glycosyltransferase superfamily protein
Soltu.DM.01G034080.1	Solver.v1.01_VERG076610	Soltu.DM1S1.01G033520	Protein of unknown function (DUF604)
Soltu.DM.01G034090.1	Solver.v1.01_VERG076620	Soltu.DM1S1.01G033530	Nuclear transport factor 2 (NTF2) family protein
Soltu.DM.01G034100.1	Solver.v1.01_VERG076630	Soltu.DM1S1.01G033540	Diacylglycerol kinase family protein
Soltu.DM.01G034110.1	Solver.v1.01_VERG076650	Soltu.DM1S1.01G033550	conserved hypothetical protein
Soltu.DM.01G034120.1	Solver.v1.01_VERG076660	Soltu.DM1S1.01G033560	AGAMOUS-like
Soltu.DM.01G034130.1	Solver.v1.01_VERG076670	Soltu.DM1S1.01G033570	Homeodomain-like superfamily protein
Soltu.DM.01G034140.2	Solver.v1.01_VERG076680	Soltu.DM1S1.01G033580	NAD(P)-binding Rossmann-fold superfamily protein
Soltu.DM.01G034150.1	Solver.v1.01_VERG076690	Soltu.DM1S1.01G033590	cAMP-regulated phosphoprotein 19-related protein
Soltu.DM.01G034160.1	Soltu.DM1S1.01G033600	Erythronate-4-phosphate dehydrogenase family protein
Soltu.DM.01G034170.1	Solver.v1.01_VERG076720	Soltu.DM1S1.01G033610	Heavy metal transport/detoxification superfamily protein
Soltu.DM.01G034180.1	Solver.v1.01_VERG076730	Soltu.DM1S1.01G033620	1-amino-cyclopropane-1-carboxylate synthase
Soltu.DM.01G034190.1	Solver.v1.01_VERG076740	Soltu.DM1S1.01G033630	RING/U-box superfamily protein
Soltu.DM.01G034200.1	Solver.v1.01_VERG076750	Soltu.DM1S1.01G033640	WRKY family transcription factor
Soltu.DM.01G034210.1	Solver.v1.01_VERG076760	Soltu.DM1S1.01G033650	Pentatricopeptide repeat (PPR) superfamily protein
Soltu.DM.01G034220.2	Solver.v1.01_VERG076770	Soltu.DM1S1.01G033660	alpha/beta-Hydrolases superfamily protein
Soltu.DM.01G034230.1	Solver.v1.01_VERG076780	Soltu.DM1S1.01G033670	RING/U-box superfamily protein
Soltu.DM.01G034240.1	Solver.v1.01_VERG076800	Soltu.DM1S1.01G033680	Late embryogenesis abundant protein
Soltu.DM.01G034250.1	Solver.v1.01_VERG076810	Soltu.DM1S1.01G033690	Late embryogenesis abundant protein
Soltu.DM.01G034260.1	Solver.v1.01_VERG076820	Soltu.DM1S1.01G033700	Pentatricopeptide repeat (PPR) superfamily protein
Soltu.DM.01G034270.1	Solver.v1.01_VERG076830	Late embryogenesis abundant (LEA) hydroxyproline-rich glycoprotein family
Soltu.DM.01G034280.1	Solver.v1.01_VERG076840	Soltu.DM1S1.01G033710	RING/U-box superfamily protein
Soltu.DM.01G034290.1	Solver.v1.01_VERG076850	Soltu.DM1S1.01G033720	S-adenosyl-L-methionine-dependent methyltransferases superfamily protein
Soltu.DM.01G034300.1	Solver.v1.01_VERG076860	Soltu.DM1S1.01G033730	VIRB2-interacting protein
Soltu.DM.01G034310.1	Solver.v1.01_VERG076870	Soltu.DM1S1.01G033740	golgin candidate
Soltu.DM.01G034320.1	Solver.v1.01_VERG076880	Soltu.DM1S1.01G033750	Programmed cell death protein 7 domain containing protein
Soltu.DM.01G034330.1	Solver.v1.01_VERG076890	Soltu.DM1S1.01G033760	Probable membrane-associated kinase regulator
Soltu.DM.01G034350.1	Solver.v1.01_VERG076900	Soltu.DM1S1.01G033780	chitinase A
Soltu.DM.01G034340.1	Solver.v1.01_VERG076910	Soltu.DM1S1.01G033770	chitinase A
Soltu.DM.01G034360.1	Solver.v1.01_VERG076930	Soltu.DM1S1.01G033790	conserved hypothetical protein
Soltu.DM.01G034370.1	Solver.v1.01_VERG076940	Soltu.DM1S1.01G033810	ABI-1-like
Soltu.DM.01G034380.1	Solver.v1.01_VERG076950	Soltu.DM1S1.01G033820	Nucleotide-diphospho-sugar transferase family protein
Soltu.DM.01G034390.2	Solver.v1.01_VERG076960	Soltu.DM1S1.01G033830	glycosyl transferase family 1 protein
Soltu.DM.01G034400.1	Solver.v1.01_VERG076970	Soltu.DM1S1.01G033840	chitinase A
Soltu.DM.01G034410.1	Solver.v1.01_VERG076980	Soltu.DM1S1.01G033850	BCL-2-associated athanogene
Soltu.DM.01G034420.1	Solver.v1.01_VERG076990	Soltu.DM1S1.01G033860	hypothetical protein
Soltu.DM.01G034430.1	Solver.v1.01_VERG077000	Soltu.DM1S1.01G033870	Calcium-dependent lipid-binding (CaLB domain) family protein
Soltu.DM.01G034440.2	Solver.v1.01_VERG077010	Soltu.DM1S1.01G033880	Galactose oxidase/kelch repeat superfamily protein
Soltu.DM.01G034450.5	Soltu.DM1S1.01G033900	transcription regulators
Soltu.DM.01G034460.1	Soltu.DM1S1.01G033910	transcription regulators
Soltu.DM.01G034490.1	Soltu.DM1S1.01G033940	hypothetical protein
Soltu.DM.01G034500.1	Solver.v1.01_VERG077020	Soltu.DM1S1.01G033950	conserved hypothetical protein
Soltu.DM.01G034510.2	Solver.v1.01_VERG077030	Soltu.DM1S1.01G033960	POZ/BTB containin G-protein
Soltu.DM.01G034520.1	Solver.v1.01_VERG077040	Soltu.DM1S1.01G033970	Nucleic acid-binding, OB-fold-like protein
Soltu.DM.01G034530.1	Solver.v1.01_VERG077050	Soltu.DM1S1.01G033980	copper ion binding
Soltu.DM.01G034540.1	Solver.v1.01_VERG077060	Soltu.DM1S1.01G033990	CAAD domains of cyanobacterial aminoacyl-tRNA synthetase domain containing protein
Soltu.DM.01G034550.1	Solver.v1.01_VERG077070	Soltu.DM1S1.01G034000	Protein of unknown function (DUF1191)
Soltu.DM.01G034560.2	Solver.v1.01_VERG077080	Soltu.DM1S1.01G034010	GDSL-like Lipase/Acylhydrolase superfamily protein
Soltu.DM.01G034570.1	Solver.v1.01_VERG077090	Soltu.DM1S1.01G034020	G-box binding factor
Soltu.DM.01G034580.1	Solver.v1.01_VERG077100	Soltu.DM1S1.01G034030	Galactose mutarotase-like superfamily protein
Soltu.DM.01G034590.1	Solver.v1.01_VERG077110	Soltu.DM1S1.01G034040	3'-5'-exoribonuclease family protein
Soltu.DM.01G034610.2	Solver.v1.01_VERG077120	Soltu.DM1S1.01G034060	ubiquitin-conjugating enzyme
Soltu.DM.01G034620.1	Solver.v1.01_VERG077130	Soltu.DM1S1.01G034070	cytokinin response factor
Soltu.DM.01G034630.3	Solver.v1.01_VERG077140	Soltu.DM1S1.01G034080	manganese tracking factor for mitochondrial SOD2
Soltu.DM.01G034640.1	Solver.v1.01_VERG077150	Soltu.DM1S1.01G034090	arabinogalactan protein
Soltu.DM.01G034650.1	Solver.v1.01_VERG077160	Soltu.DM1S1.01G034100	Nucleotide-sugar transporter family protein
Soltu.DM.01G034660.1	Solver.v1.01_VERG077170	Soltu.DM1S1.01G034110	Protein kinase family protein
Soltu.DM.01G034670.2	Solver.v1.01_VERG077180	Soltu.DM1S1.01G034120	hypothetical protein
Soltu.DM.01G034680.1	Solver.v1.01_VERG077190	Soltu.DM1S1.01G034130	adenine nucleotide transporter
Soltu.DM.01G034690.2	Solver.v1.01_VERG077200	Soltu.DM1S1.01G034150	Auxin-responsive GH3 family protein
Soltu.DM.01G034710.2	Solver.v1.01_VERG077220	Soltu.DM1S1.01G034170	Protein of unknown function (DUF3133)
Soltu.DM.01G034720.1	Solver.v1.01_VERG077230	Soltu.DM1S1.01G034180	Tetratricopeptide repeat (TPR)-like superfamily protein
Soltu.DM.01G034730.1	Solver.v1.01_VERG077260	Soltu.DM1S1.01G034190	TRICHOME BIREFRINGENCE-LIKE
Soltu.DM.01G034740.1	Solver.v1.01_VERG077270	Soltu.DM1S1.01G034200	UDP-Glycosyltransferase superfamily protein
Soltu.DM.01G034750.1	Solver.v1.01_VERG077280	Soltu.DM1S1.01G034210	WRKY family transcription factor
Soltu.DM.01G034760.1	Solver.v1.01_VERG077290	Soltu.DM1S1.01G034220	Histone superfamily protein
Soltu.DM.01G034770.2	Solver.v1.01_VERG077300	Soltu.DM1S1.01G034230	thylakoid rhodanese-like
Soltu.DM.01G034780.1	Solver.v1.01_VERG077310	Soltu.DM1S1.01G034240	Ubiquitin carboxyl-terminal hydrolase family protein
Soltu.DM.01G034790.1	Solver.v1.01_VERG077320	Soltu.DM1S1.01G034250	pentatricopeptide (PPR) repeat-containing protein
Soltu.DM.01G034800.2	Solver.v1.01_VERG077330	Soltu.DM1S1.01G034260	regulatory components of ABA receptor
Soltu.DM.01G034810.1	Solver.v1.01_VERG077340	Soltu.DM1S1.01G034270	RNA helicase family protein
Soltu.DM.01G034820.1	Solver.v1.01_VERG077360	Soltu.DM1S1.01G034280	alpha/beta-Hydrolases superfamily protein
Soltu.DM.01G034840.1	Solver.v1.01_VERG077380	Soltu.DM1S1.01G034300	nucleotidyltransferases
Soltu.DM.01G034850.1	Solver.v1.01_VERG077390	P-loop containing nucleoside triphosphate hydrolases superfamily protein
Soltu.DM.01G034860.1	Solver.v1.01_VERG077400	AMP-dependent synthetase and ligase family protein
Soltu.DM.01G034870.1	Solver.v1.01_VERG077410	Soltu.DM1S1.01G034320	UDP-Glycosyltransferase superfamily protein
Soltu.DM.01G034880.1	Solver.v1.01_VERG077420	Soltu.DM1S1.01G034330	cyclic nucleotide gated channel
Soltu.DM.01G034890.1	Soltu.DM1S1.01G034340	Bifunctional inhibitor/lipid-transfer protein/seed storage 2S albumin superfamily protein
Soltu.DM.01G034900.1	Solver.v1.01_VERG077430	Soltu.DM1S1.01G034350	ubiquitin family protein
Soltu.DM.01G034910.1	Solver.v1.01_VERG077440	Soltu.DM1S1.01G034360	RNI-like superfamily protein
Soltu.DM.01G034920.1	Soltu.DM1S1.01G034380	RING/U-box superfamily protein
Soltu.DM.01G034930.1	Solver.v1.01_VERG077450	Soltu.DM1S1.01G034390	RING/U-box superfamily protein
Soltu.DM.01G034940.1	Solver.v1.01_VERG077460	Soltu.DM1S1.01G034400	RING/U-box superfamily protein
Soltu.DM.01G034950.1	Solver.v1.01_VERG077470	Soltu.DM1S1.01G034410	RING/U-box superfamily protein
Soltu.DM.01G034960.1	Solver.v1.01_VERG077480	Soltu.DM1S1.01G034420	RING/U-box superfamily protein
Soltu.DM.01G034970.1	Solver.v1.01_VERG077490	Soltu.DM1S1.01G034430	Probable F-box protein At3g61730
Soltu.DM.01G034990.1	Solver.v1.01_VERG077500	Soltu.DM1S1.01G034450	Domain of unknown function (DUF313)
Soltu.DM.01G035000.1	Solver.v1.01_VERG077510	Soltu.DM1S1.01G034460	Domain of unknown function (DUF313)
Soltu.DM.01G035010.1	Solver.v1.01_VERG077520	Soltu.DM1S1.01G034470	SET domain protein
Soltu.DM.01G035040.4	Solver.v1.01_VERG077530	Soltu.DM1S1.01G034480	Tetratricopeptide repeat (TPR)-like superfamily protein
Soltu.DM.01G035050.1	Soltu.DM1S1.01G034490	Cytochrome b561/ferric reductase transmembrane with DOMON related domain
Soltu.DM.01G035060.1	Solver.v1.01_VERG077550	Soltu.DM1S1.01G034500	Protein of unknown function (DUF1442)
Soltu.DM.01G035070.1	Solver.v1.01_VERG077560	Soltu.DM1S1.01G034510	O-acyltransferase (WSD1-like) family protein
Soltu.DM.01G035080.2	Solver.v1.01_VERG077570	Soltu.DM1S1.01G034520	O-acyltransferase (WSD1-like) family protein
Soltu.DM.01G035090.1	Solver.v1.01_VERG077580	Soltu.DM1S1.01G034530	dynamin-like protein
Soltu.DM.01G035100.1	Solver.v1.01_VERG077590	Soltu.DM1S1.01G034540	Acid phosphatase/vanadium-dependent haloperoxidase-related protein
Soltu.DM.01G035110.1	Solver.v1.01_VERG077600	Soltu.DM1S1.01G034550	phosphoinositide 4-kinase gamma
Soltu.DM.01G035120.1	Solver.v1.01_VERG077610	Soltu.DM1S1.01G034560	Glycine-rich protein family
Soltu.DM.01G035130.2	Solver.v1.01_VERG077620	Soltu.DM1S1.01G034570	embryo defective
Soltu.DM.01G035140.1	Solver.v1.01_VERG077630	Soltu.DM1S1.01G034580	Protein with RING/U-box and TRAF-like domains
Soltu.DM.01G035150.1	Solver.v1.01_VERG077640	Soltu.DM1S1.01G034590	conserved hypothetical protein
Soltu.DM.01G035170.1	Solver.v1.01_VERG077650	Soltu.DM1S1.01G034610	Eukaryotic aspartyl protease family protein
Soltu.DM.01G035180.1	Solver.v1.01_VERG077660	Soltu.DM1S1.01G034620	basic helix-loop-helix (bHLH) DNA-binding superfamily protein
Soltu.DM.01G035190.1	Solver.v1.01_VERG077670	Soltu.DM1S1.01G034630	cellular apoptosis susceptibility protein, putative / importin-alpha re-exporter, putative
Soltu.DM.01G035200.1	Solver.v1.01_VERG077680	Soltu.DM1S1.01G034640	auxin response factor
Soltu.DM.01G035210.1	Solver.v1.01_VERG077700	Soltu.DM1S1.01G034650	conserved hypothetical protein
Soltu.DM.01G035220.1	Solver.v1.01_VERG077710	Soltu.DM1S1.01G034660	conserved hypothetical protein
Soltu.DM.01G035230.1	Solver.v1.01_VERG077720	Soltu.DM1S1.01G034670	transducin family protein / WD-40 repeat family protein
Soltu.DM.01G035240.1	Solver.v1.01_VERG077730	Soltu.DM1S1.01G034680	Dof-type zinc finger DNA-binding family protein
Soltu.DM.01G035250.1	Solver.v1.01_VERG077740	ORMDL family protein
Soltu.DM.01G035260.1	Solver.v1.01_VERG077750	Soltu.DM1S1.01G034700	Aluminium activated malate transporter family protein
Soltu.DM.01G035270.1	Solver.v1.01_VERG077760	Soltu.DM1S1.01G034710	NC domain-containing protein-related
Soltu.DM.01G035280.1	Solver.v1.01_VERG077770	Soltu.DM1S1.01G034720	L-fucokinase/GDP-L-fucose pyrophosphorylase
Soltu.DM.01G035290.1	Solver.v1.01_VERG077780	Soltu.DM1S1.01G034730	with no lysine (K) kinase
Soltu.DM.01G035300.5	Solver.v1.01_VERG077790	RNA-binding (RRM/RBD/RNP motifs) family protein
Soltu.DM.01G035310.1	Solver.v1.01_VERG077800	Soltu.DM1S1.01G034750	ER-type Ca2+-ATPase
Soltu.DM.01G035320.1	Solver.v1.01_VERG077810	Soltu.DM1S1.01G034760	Pentatricopeptide repeat (PPR) superfamily protein
Soltu.DM.01G035340.1	Solver.v1.01_VERG077830	Soltu.DM1S1.01G034770	senescence-associated E3 ubiquitin ligase
Soltu.DM.01G035350.3	Solver.v1.01_VERG077840	Soltu.DM1S1.01G034780	Pentatricopeptide repeat (PPR-like) superfamily protein
Soltu.DM.01G035360.1	Solver.v1.01_VERG077850	Soltu.DM1S1.01G034790	RAB GTPase homolog A3
Soltu.DM.01G035370.1	Solver.v1.01_VERG077860	Soltu.DM1S1.01G034800	P-loop containing nucleoside triphosphate hydrolases superfamily protein
Soltu.DM.01G035380.1	Solver.v1.01_VERG077870	Soltu.DM1S1.01G034810	DUF4079 domain containing protein
Soltu.DM.01G035390.1	Solver.v1.01_VERG077880	Soltu.DM1S1.01G034820	oxidoreductases, acting on NADH or NADPH
Soltu.DM.01G035400.1	Solver.v1.01_VERG077890	Soltu.DM1S1.01G034830	conserved hypothetical protein
Soltu.DM.01G035420.1	Solver.v1.01_VERG077900	Soltu.DM1S1.01G034840	cytochrome B5 isoform E
Soltu.DM.01G035430.1	Solver.v1.01_VERG077910	Soltu.DM1S1.01G034850	cytochrome P450, family 78, subfamily A, polypeptide
Soltu.DM.01G035450.1	Solver.v1.01_VERG077930	Soltu.DM1S1.01G034870	Ubiquitin-specific protease family C19-related protein
Soltu.DM.01G035490.1	Solver.v1.01_VERG077950	Soltu.DM1S1.01G034880	homeobox
Soltu.DM.01G035500.1	Solver.v1.01_VERG077960	Soltu.DM1S1.01G034890	SAUR-like auxin-responsive protein family
Soltu.DM.01G035510.1	Solver.v1.01_VERG077970	Soltu.DM1S1.01G034900	CDPK-related kinase
Soltu.DM.01G035520.1	Soltu.DM1S1.01G034910	CDPK-related kinase
Soltu.DM.01G035530.1	Solver.v1.01_VERG077980	Soltu.DM1S1.01G034920	Rho GTPase activating protein with PAK-box/P21-Rho-binding domain
Soltu.DM.01G035540.1	Solver.v1.01_VERG077990	Soltu.DM1S1.01G034930	Basic helix-loop-helix (bHLH) DNA-binding family protein
Soltu.DM.01G035550.2	Solver.v1.01_VERG078000	Soltu.DM1S1.01G034940	S-adenosyl-L-methionine-dependent methyltransferases superfamily protein
Soltu.DM.01G035560.1	Solver.v1.01_VERG078010	Soltu.DM1S1.01G034950	nuclear RNA polymerase D1B
Soltu.DM.01G035570.1	Solver.v1.01_VERG078020	Soltu.DM1S1.01G034970	hypothetical protein
Soltu.DM.01G035580.1	Solver.v1.01_VERG078030	Soltu.DM1S1.01G034980	phosphatidyl inositol monophosphate 5 kinase
Soltu.DM.01G035590.1	Solver.v1.01_VERG078040	Soltu.DM1S1.01G034990	NADPH:quinone oxidoreductase
Soltu.DM.01G035600.1	Solver.v1.01_VERG078050	Soltu.DM1S1.01G035000	NADPH:quinone oxidoreductase
Soltu.DM.01G035610.1	Solver.v1.01_VERG078060	hypothetical protein
Soltu.DM.01G035620.1	Solver.v1.01_VERG078070	Soltu.DM1S1.01G035010	Pentatricopeptide repeat (PPR-like) superfamily protein
Soltu.DM.01G035630.1	Solver.v1.01_VERG078080	Soltu.DM1S1.01G035020	Eukaryotic aspartyl protease family protein
Soltu.DM.01G035640.1	Solver.v1.01_VERG078090	Soltu.DM1S1.01G035030	ARM repeat superfamily protein
Soltu.DM.01G035650.1	Solver.v1.01_VERG078100	Soltu.DM1S1.01G035040	sequence-specific DNA binding transcription factors
Soltu.DM.01G035660.1	Solver.v1.01_VERG078110	Soltu.DM1S1.01G035050	Thioredoxin z
Soltu.DM.01G035670.1	Solver.v1.01_VERG078120	Soltu.DM1S1.01G035060	protein kinases;ubiquitin-protein ligases
Soltu.DM.01G035680.1	Solver.v1.01_VERG078130	Soltu.DM1S1.01G035070	long-chain base (LCB) kinase
Soltu.DM.01G035690.1	Solver.v1.01_VERG078140	Soltu.DM1S1.01G035080	sigma factor binding protein
Soltu.DM.01G035700.1	Solver.v1.01_VERG078150	Soltu.DM1S1.01G035090	Cyclophilin-like peptidyl-prolyl cis-trans isomerase family protein
Soltu.DM.01G035710.1	Soltu.DM1S1.01G035100	Transport protein particle (TRAPP) component
Soltu.DM.01G035720.1	Solver.v1.01_VERG078160	Soltu.DM1S1.01G035110	Protein of unknown function (DUF810)
Soltu.DM.01G035740.1	Solver.v1.01_VERG078170	Soltu.DM1S1.01G035130	Protein of unknown function (DUF810)
Soltu.DM.01G035750.1	Solver.v1.01_VERG078190	Soltu.DM1S1.01G035140	conserved hypothetical protein
Soltu.DM.01G035770.1	Solver.v1.01_VERG078200	Soltu.DM1S1.01G035150	Subtilisin-like serine endopeptidase family protein
Soltu.DM.01G035780.1	Solver.v1.01_VERG078210	Soltu.DM1S1.01G035160	Polynucleotidyl transferase, ribonuclease H-like superfamily protein
Soltu.DM.01G035800.1	Solver.v1.01_VERG078220	Soltu.DM1S1.01G035170	nuclear matrix protein-related
Soltu.DM.01G035810.1	Solver.v1.01_VERG078230	DUF667 domain containing protein
Soltu.DM.01G035820.1	Solver.v1.01_VERG078240	Soltu.DM1S1.01G035180	conserved hypothetical protein
Soltu.DM.01G035840.1	Solver.v1.01_VERG078270	Soltu.DM1S1.01G035200	RING/U-box superfamily protein
Soltu.DM.01G035850.1	Solver.v1.01_VERG078280	Soltu.DM1S1.01G035210	proline-rich family protein
Soltu.DM.01G035860.1	Solver.v1.01_VERG078290	Soltu.DM1S1.01G035220	cytochrome P450, family 98, subfamily A, polypeptide
Soltu.DM.01G035870.1	Solver.v1.01_VERG078300	Soltu.DM1S1.01G035230	microtubule-associated protein 65-5
Soltu.DM.01G035880.1	Solver.v1.01_VERG078320	Soltu.DM1S1.01G035240	DnaJ domain ;Myb-like DNA-binding domain
Soltu.DM.01G035890.2	Solver.v1.01_VERG078330	nuclear factor Y, subunit C11
Soltu.DM.01G035910.1	Solver.v1.01_VERG078350	Soltu.DM1S1.01G035260	zinc induced facilitator-like
Soltu.DM.01G035930.1	Solver.v1.01_VERG078360	Soltu.DM1S1.01G035280	Argonaute family protein
Soltu.DM.01G035940.1	Solver.v1.01_VERG078370	Soltu.DM1S1.01G035290	Pre-rRNA-processing protein TSR2, conserved region
Soltu.DM.01G035950.1	Solver.v1.01_VERG078380	Soltu.DM1S1.01G035300	SAD1/UNC-84 domain protein
Soltu.DM.01G035960.1	Solver.v1.01_VERG078390	Soltu.DM1S1.01G035310	AP2/B3-like transcriptional factor family protein
Soltu.DM.01G035970.2	Solver.v1.01_VERG078400	Soltu.DM1S1.01G035320	PETER PAN-like protein
Soltu.DM.01G035980.1	Solver.v1.01_VERG078410	Soltu.DM1S1.01G035330	ETHYLENE-INSENSITIVE3-like
Soltu.DM.01G035990.1	Solver.v1.01_VERG078420	Soltu.DM1S1.01G035340	calcium-dependent protein kinase
Soltu.DM.01G036000.1	Solver.v1.01_VERG078440	Soltu.DM1S1.01G035350	phosphate deficiency response
Soltu.DM.01G036010.1	Solver.v1.01_VERG078450	Soltu.DM1S1.01G035360	Family of unknown function (DUF566)
Soltu.DM.01G036020.1	Solver.v1.01_VERG078460	Soltu.DM1S1.01G035370	FAR1-related sequence
Soltu.DM.01G036040.1	Solver.v1.01_VERG078470	Soltu.DM1S1.01G035380	Integrase-type DNA-binding superfamily protein
Soltu.DM.01G036050.1	Solver.v1.01_VERG078480	Soltu.DM1S1.01G035390	Class II aaRS and biotin synthetases superfamily protein
Soltu.DM.01G036060.1	Solver.v1.01_VERG078490	Soltu.DM1S1.01G035400	Major facilitator superfamily protein
Soltu.DM.01G036070.2	Solver.v1.01_VERG078500	Soltu.DM1S1.01G035410	conserved hypothetical protein
Soltu.DM.01G036080.2	Solver.v1.01_VERG078510	Soltu.DM1S1.01G035420	DNA GYRASE A
Soltu.DM.01G036090.2	Solver.v1.01_VERG078520	Soltu.DM1S1.01G035430	EAP30/Vps36 family protein
Soltu.DM.01G036100.1	Solver.v1.01_VERG078530	Soltu.DM1S1.01G035450	conserved hypothetical protein
Soltu.DM.01G036110.1	Solver.v1.01_VERG078540	Soltu.DM1S1.01G035460	aminophospholipid ATPase
Soltu.DM.01G036120.1	Solver.v1.01_VERG078550	Soltu.DM1S1.01G035470	Leucine-rich repeat protein kinase family protein
Soltu.DM.01G036130.3	Solver.v1.01_VERG078560	Soltu.DM1S1.01G035480	Transducin/WD40 repeat-like superfamily protein
Soltu.DM.01G036140.1	Solver.v1.01_VERG078570	Soltu.DM1S1.01G035490	HSP20-like chaperones superfamily protein
Soltu.DM.01G036160.1	Solver.v1.01_VERG078580	Vacuolar sorting protein 9 (VPS9) domain
Soltu.DM.01G036150.1	Solver.v1.01_VERG078590	Soltu.DM1S1.01G035500	HSP20-like chaperones superfamily protein
Soltu.DM.01G036170.1	Solver.v1.01_VERG078610	Soltu.DM1S1.01G035510	Glycosyl hydrolase family protein
Soltu.DM.01G036190.1	Solver.v1.01_VERG078620	RNA-binding KH domain-containing protein
Soltu.DM.01G036200.1	Solver.v1.01_VERG078630	Succinate dehydrogenase subunit 8, mitochondrial
Soltu.DM.01G036240.1	Solver.v1.01_VERG078660	Soltu.DM1S1.01G035540	Protein of unknown function, DUF593
Soltu.DM.01G036250.1	Solver.v1.01_VERG078670	Soltu.DM1S1.01G035550	Alba DNA/RNA-binding protein
Soltu.DM.01G036280.1	Solver.v1.01_VERG078720	Soltu.DM1S1.01G035580	hypothetical protein
Soltu.DM.01G036290.1	Solver.v1.01_VERG078730	Soltu.DM1S1.01G035590	Fanconi anaemia protein FancD2 nuclease domain containing protein
Soltu.DM.01G036300.1	Solver.v1.01_VERG078740	Soltu.DM1S1.01G035600	TPX2 (targeting protein for Xklp2) protein family
Soltu.DM.01G036310.1	Solver.v1.01_VERG078750	Soltu.DM1S1.01G035610	Pentatricopeptide repeat (PPR) superfamily protein
Soltu.DM.01G036330.2	Solver.v1.01_VERG078770	Soltu.DM1S1.01G035630	Rhodanese/Cell cycle control phosphatase superfamily protein
Soltu.DM.01G036340.1	Solver.v1.01_VERG078780	Soltu.DM1S1.01G035640	FAD/NAD(P)-binding oxidoreductase family protein
Soltu.DM.01G036350.1	Solver.v1.01_VERG078790	Soltu.DM1S1.01G035650	hypothetical protein
Soltu.DM.01G036360.1	Solver.v1.01_VERG078800	Soltu.DM1S1.01G035660	Protein of unknown function (DUF1685)
Soltu.DM.01G036370.1	Solver.v1.01_VERG078810	Soltu.DM1S1.01G035670	ankyrin repeat family protein
Soltu.DM.01G036380.1	Solver.v1.01_VERG078820	Soltu.DM1S1.01G035680	AP2/B3-like transcriptional factor family protein
Soltu.DM.01G036390.3	Solver.v1.01_VERG078840	Soltu.DM1S1.01G035690	ankyrin repeat family protein
Soltu.DM.01G036400.1	Solver.v1.01_VERG078860	ankyrin repeat family protein
Soltu.DM.01G036410.1	Solver.v1.01_VERG078870	Soltu.DM1S1.01G035700	prenylated RAB acceptor 1.E
Soltu.DM.01G036420.1	Solver.v1.01_VERG078880	Soltu.DM1S1.01G035710	pathogenesis-related
Soltu.DM.01G036430.1	Solver.v1.01_VERG078890	Soltu.DM1S1.01G035720	Myb/SANT-like DNA-binding domain containing protein
Soltu.DM.01G036460.1	Solver.v1.01_VERG078910	Soltu.DM1S1.01G035750	pathogenesis-related
Soltu.DM.01G036450.1	Solver.v1.01_VERG078930	Soltu.DM1S1.01G035740	pathogenesis-related
Soltu.DM.01G036470.1	Solver.v1.01_VERG078950	Soltu.DM1S1.01G035760	indoleacetic acid-induced protein
Soltu.DM.01G036480.1	Solver.v1.01_VERG078960	ABI3-interacting protein
Soltu.DM.01G036490.1	Solver.v1.01_VERG078970	Soltu.DM1S1.01G035770	Bacterial sec-independent translocation protein mttA/Hcf106
Soltu.DM.01G036500.1	Solver.v1.01_VERG078980	Soltu.DM1S1.01G035780	RNA polymerase II transcription mediators
Soltu.DM.01G036510.1	Solver.v1.01_VERG078990	Soltu.DM1S1.01G035790	bZIP transcription factor family protein
Soltu.DM.01G036520.1	Solver.v1.01_VERG079000	Soltu.DM1S1.01G035800	GDP-D-mannose 3',5'-epimerase
Soltu.DM.01G036530.1	Solver.v1.01_VERG079010	Soltu.DM1S1.01G035810	calcium-binding EF hand family protein
Soltu.DM.01G036540.2	Solver.v1.01_VERG079020	Soltu.DM1S1.01G035820	conserved hypothetical protein
Soltu.DM.01G036550.1	Solver.v1.01_VERG079030	Soltu.DM1S1.01G035830	ammonium transporter
Soltu.DM.01G036560.1	Solver.v1.01_VERG079050	Soltu.DM1S1.01G035850	NAD(P)-linked oxidoreductase superfamily protein
Soltu.DM.01G036590.1	Solver.v1.01_VERG079060	Soltu.DM1S1.01G035860	ATPase E1-E2 type family protein / haloacid dehalogenase-like hydrolase family protein
Soltu.DM.01G036580.1	Solver.v1.01_VERG079040	Soltu.DM1S1.01G035870	NAD(P)-linked oxidoreductase superfamily protein
Soltu.DM.01G036600.1	Solver.v1.01_VERG079070	Soltu.DM1S1.01G035900	ABC-2 type transporter family protein
Soltu.DM.01G036610.2	Solver.v1.01_VERG079080	Soltu.DM1S1.01G035910	peptide-N-glycanase
Soltu.DM.01G036620.1	Solver.v1.01_VERG079090	Soltu.DM1S1.01G035920	Protein of unknown function (DUF1000)
Soltu.DM.01G036630.1	Solver.v1.01_VERG079100	Soltu.DM1S1.01G035930	Ribose 5-phosphate isomerase, type A protein
Soltu.DM.01G036640.3	Solver.v1.01_VERG079110	Soltu.DM1S1.01G035950	conserved hypothetical protein
Soltu.DM.01G036650.1	Solver.v1.01_VERG079120	Soltu.DM1S1.01G035960	IQ-domain
Soltu.DM.01G036660.2	Solver.v1.01_VERG079130	Soltu.DM1S1.01G035970	NIMA-related serine/threonine kinase
Soltu.DM.01G036670.2	Solver.v1.01_VERG079140	Soltu.DM1S1.01G035980	annexin
Soltu.DM.01G036680.1	Solver.v1.01_VERG079150	Soltu.DM1S1.01G035990	annexin
Soltu.DM.01G036700.1	Solver.v1.01_VERG079160	Soltu.DM1S1.01G036000	annexin
Soltu.DM.01G036710.1	Solver.v1.01_VERG079170	Soltu.DM1S1.01G036010	annexin
Soltu.DM.01G036730.1	Solver.v1.01_VERG079190	Soltu.DM1S1.01G036030	hypothetical protein
Soltu.DM.01G036740.1	Solver.v1.01_VERG079210	Soltu.DM1S1.01G036040	Pseudouridine synthase family protein
Soltu.DM.01G036750.1	Solver.v1.01_VERG079220	Soltu.DM1S1.01G036050	F-box family protein
Soltu.DM.01G036760.1	Soltu.DM1S1.01G036060	hypothetical protein
Soltu.DM.01G036800.1	Soltu.DM1S1.01G036100	hypothetical protein
Soltu.DM.01G036780.1	Solver.v1.01_VERG079250	Soltu.DM1S1.01G036110	P-loop containing nucleoside triphosphate hydrolases superfamily protein
Soltu.DM.01G036810.1	Solver.v1.01_VERG079280	P-loop containing nucleoside triphosphate hydrolases superfamily protein
Soltu.DM.01G036820.1	Solver.v1.01_VERG079310	Soltu.DM1S1.01G036090	hypothetical protein
Soltu.DM.01G036850.3	Solver.v1.01_VERG079370	Soltu.DM1S1.01G036150	P-loop containing nucleoside triphosphate hydrolases superfamily protein
Soltu.DM.01G036860.2	Solver.v1.01_VERG079380	Soltu.DM1S1.01G036160	Serinc-domain containing serine and sphingolipid biosynthesis protein
Soltu.DM.01G036870.1	Solver.v1.01_VERG079390	Soltu.DM1S1.01G036170	pectin methylesterase inhibitor
Soltu.DM.01G036880.1	Solver.v1.01_VERG079400	Soltu.DM1S1.01G036180	Tetratricopeptide repeat (TPR)-like superfamily protein
Soltu.DM.01G036920.1	Solver.v1.01_VERG079420	Soltu.DM1S1.01G036220	extensin
Soltu.DM.01G036970.1	Solver.v1.01_VERG079470	Soltu.DM1S1.01G036270	Pentatricopeptide repeat (PPR) superfamily protein
Soltu.DM.01G036980.1	Solver.v1.01_VERG079480	Soltu.DM1S1.01G036290	Protein prenylyltransferase superfamily protein
Soltu.DM.01G036990.1	Solver.v1.01_VERG079500	Soltu.DM1S1.01G036300	hypothetical protein
Soltu.DM.01G037000.1	Solver.v1.01_VERG079510	Soltu.DM1S1.01G036310	Ribosomal protein L7Ae/L30e/S12e/Gadd45 family protein
Soltu.DM.01G037020.1	Solver.v1.01_VERG079530	Soltu.DM1S1.01G036330	phototropin
Soltu.DM.01G037030.1	Solver.v1.01_VERG079540	Soltu.DM1S1.01G036340	myo-inositol monophosphatase like
Soltu.DM.01G037040.1	Solver.v1.01_VERG079550	Soltu.DM1S1.01G036360	Plant protein of unknown function (DUF868)
Soltu.DM.01G037050.1	Solver.v1.01_VERG079560	Soltu.DM1S1.01G036370	DNA-damage-repair/toleration protein (DRT102)
Soltu.DM.01G037060.1	Solver.v1.01_VERG079570	Soltu.DM1S1.01G036380	zeta-carotene desaturase
Soltu.DM.01G037070.1	Solver.v1.01_VERG079580	Soltu.DM1S1.01G036390	conserved hypothetical protein
Soltu.DM.01G037080.1	Solver.v1.01_VERG079590	Soltu.DM1S1.01G036400	Plant protein of unknown function (DUF868)
Soltu.DM.01G037090.1	Solver.v1.01_VERG079600	Soltu.DM1S1.01G036410	Protein kinase superfamily protein
Soltu.DM.01G037100.1	Solver.v1.01_VERG079620	Soltu.DM1S1.01G036420	DUF1517 domain containing protein
Soltu.DM.01G037110.1	Solver.v1.01_VERG079630	Soltu.DM1S1.01G036430	Ribosomal protein S24e family protein
Soltu.DM.01G037120.1	Solver.v1.01_VERG079640	Soltu.DM1S1.01G036440	Cytidine/deoxycytidylate deaminase family protein
Soltu.DM.01G037130.1	Solver.v1.01_VERG079660	Soltu.DM1S1.01G036450	DNA-binding storekeeper protein-related transcriptional regulator
Soltu.DM.01G037150.1	Solver.v1.01_VERG079680	Soltu.DM1S1.01G036470	Rubredoxin-like superfamily protein
Soltu.DM.01G037160.2	Solver.v1.01_VERG079690	O-acetylserine (thiol) lyase (OAS-TL) isoform A1
Soltu.DM.01G037170.2	Solver.v1.01_VERG079770	Soltu.DM1S1.01G036480	O-acetylserine (thiol) lyase (OAS-TL) isoform A1
Soltu.DM.01G037180.1	Solver.v1.01_VERG079710	Soltu.DM1S1.01G036490	O-acetylserine (thiol) lyase (OAS-TL) isoform A1
Soltu.DM.01G037200.1	Solver.v1.01_VERG079700	Soltu.DM1S1.01G036510	O-acetylserine (thiol) lyase (OAS-TL) isoform A1
Soltu.DM.01G037210.1	Solver.v1.01_VERG079750	Soltu.DM1S1.01G036520	O-acetylserine (thiol) lyase isoform C
Soltu.DM.01G037190.1	Solver.v1.01_VERG079720	Soltu.DM1S1.01G036530	O-acetylserine (thiol) lyase B
Soltu.DM.01G037270.1	Solver.v1.01_VERG079780	Soltu.DM1S1.01G036540	Seed maturation protein
Soltu.DM.01G037300.1	Solver.v1.01_VERG079800	Soltu.DM1S1.01G036560	Protein kinase superfamily protein
Soltu.DM.01G037330.1	Solver.v1.01_VERG079820	Soltu.DM1S1.01G036590	Glutathione S-transferase, C-terminal-like;Translation elongation  factor EF1B/ribosomal protein S6
Soltu.DM.01G037340.1	Solver.v1.01_VERG079830	Soltu.DM1S1.01G036600	Acyl-CoA N-acyltransferases (NAT) superfamily protein
Soltu.DM.01G037360.1	Solver.v1.01_VERG079810	Soltu.DM1S1.01G036570	Acyl-CoA N-acyltransferases (NAT) superfamily protein
Soltu.DM.01G037370.1	Solver.v1.01_VERG079840	Soltu.DM1S1.01G036610	hydroxyproline-rich glycoprotein family protein
Soltu.DM.01G037380.1	Solver.v1.01_VERG079850	Soltu.DM1S1.01G036620	S-adenosyl-L-methionine-dependent methyltransferases superfamily protein
Soltu.DM.01G037390.1	Solver.v1.01_VERG079860	Soltu.DM1S1.01G036630	MADS-box transcription factor family protein
Soltu.DM.01G037400.1	Solver.v1.01_VERG079870	Soltu.DM1S1.01G036640	AGAMOUS-like
Soltu.DM.01G037530.1	Solver.v1.01_VERG079910	Soltu.DM1S1.01G036750	P-loop containing nucleoside triphosphate hydrolases superfamily protein
Soltu.DM.01G037450.1	Solver.v1.01_VERG079920	Soltu.DM1S1.01G036670	P-loop containing nucleoside triphosphate hydrolases superfamily protein
Soltu.DM.01G037460.1	Soltu.DM1S1.01G036680	CBL-interacting protein kinase
Soltu.DM.01G037470.1	Solver.v1.01_VERG079930	Soltu.DM1S1.01G036690	AGAMOUS-like
Soltu.DM.01G037520.1	Soltu.DM1S1.01G036740	hypothetical protein
Soltu.DM.01G037540.2	Solver.v1.01_VERG079980	Soltu.DM1S1.01G036760	Transducin/WD40 repeat-like superfamily protein
Soltu.DM.01G037550.1	Solver.v1.01_VERG080000	Soltu.DM1S1.01G036770	RNA binding
Soltu.DM.01G037560.1	Solver.v1.01_VERG080010	Soltu.DM1S1.01G036780	Esterase/lipase/thioesterase family protein
Soltu.DM.01G037570.1	Solver.v1.01_VERG080020	Soltu.DM1S1.01G036790	Leucine-rich repeat (LRR) family protein
Soltu.DM.01G037580.1	Solver.v1.01_VERG080030	Soltu.DM1S1.01G036800	carboxyesterase
Soltu.DM.01G037590.1	Solver.v1.01_VERG080040	Soltu.DM1S1.01G036810	carboxyesterase
Soltu.DM.01G037600.1	Solver.v1.01_VERG080050	Soltu.DM1S1.01G036820	Pentatricopeptide repeat (PPR) superfamily protein
Soltu.DM.01G037610.2	Solver.v1.01_VERG080060	Soltu.DM1S1.01G036830	Protein kinase superfamily protein
Soltu.DM.01G037620.1	Solver.v1.01_VERG080070	Soltu.DM1S1.01G036840	ARM repeat superfamily protein
Soltu.DM.01G037630.1	Solver.v1.01_VERG080080	Soltu.DM1S1.01G036850	Trimeric LpxA-like enzyme
Soltu.DM.01G037640.1	Solver.v1.01_VERG080090	Soltu.DM1S1.01G036860	sodium hydrogen exchanger
Soltu.DM.01G037650.1	Solver.v1.01_VERG080100	Soltu.DM1S1.01G036870	Plant VAMP (vesicle-associated membrane protein) family protein
Soltu.DM.01G037660.1	Solver.v1.01_VERG080110	Soltu.DM1S1.01G036880	Protein of unknown function, transmembrane-40
Soltu.DM.01G037670.1	Solver.v1.01_VERG080120	Soltu.DM1S1.01G036890	LOB domain-containing protein
Soltu.DM.01G037680.1	Solver.v1.01_VERG080130	Soltu.DM1S1.01G036900	translocase inner membrane subunit 44-2
Soltu.DM.01G037690.3	Solver.v1.01_VERG080140	Soltu.DM1S1.01G036910	Frigida-like protein
Soltu.DM.01G037700.1	Solver.v1.01_VERG080150	Soltu.DM1S1.01G036920	DNAJ heat shock N-terminal domain-containing protein
Soltu.DM.01G037710.1	Solver.v1.01_VERG080170	Soltu.DM1S1.01G036930	DNAJ heat shock N-terminal domain-containing protein
Soltu.DM.01G037730.1	Solver.v1.01_VERG080230	Soltu.DM1S1.01G036940	DNAJ heat shock N-terminal domain-containing protein
Soltu.DM.01G037740.1	Solver.v1.01_VERG080240	Soltu.DM1S1.01G036950	Domain of unknown function (DUF3444)
Soltu.DM.01G037750.1	Solver.v1.01_VERG080250	Soltu.DM1S1.01G037000	DNAJ heat shock N-terminal domain-containing protein
Soltu.DM.01G037760.1	Solver.v1.01_VERG080260	Eukaryotic rpb5 RNA polymerase subunit family protein
Soltu.DM.01G037770.2	Solver.v1.01_VERG080280	Soltu.DM1S1.01G037030	DNAJ heat shock N-terminal domain-containing protein
Soltu.DM.01G037780.5	Solver.v1.01_VERG080290	Soltu.DM1S1.01G037040	arginine-rich cyclin
Soltu.DM.01G037800.1	Solver.v1.01_VERG080300	Soltu.DM1S1.01G037070	receptor like protein
Soltu.DM.01G037820.1	Solver.v1.01_VERG080310	Soltu.DM1S1.01G037100	Dihydrodipicolinate reductase, bacterial/plant
Soltu.DM.01G037830.1	Solver.v1.01_VERG080320	alpha/beta-Hydrolases superfamily protein
Soltu.DM.01G037840.2	Solver.v1.01_VERG080330	Soltu.DM1S1.01G037120	histidine-containing phosphotransmitter
Soltu.DM.01G037850.1	Solver.v1.01_VERG080380	Soltu.DM1S1.01G037130	chitin elicitor receptor kinase
Soltu.DM.01G037870.1	Solver.v1.01_VERG080390	Soltu.DM1S1.01G037140	chitin elicitor receptor kinase
Soltu.DM.01G037880.1	Solver.v1.01_VERG080400	Soltu.DM1S1.01G037150	homolog of yeast autophagy 18 (ATG18) H
Soltu.DM.01G037890.1	Solver.v1.01_VERG080410	Soltu.DM1S1.01G037160	ROP binding protein kinases
Soltu.DM.01G037910.1	Solver.v1.01_VERG080420	Soltu.DM1S1.01G037180	RING/U-box superfamily protein
Soltu.DM.01G037900.1	Solver.v1.01_VERG080430	Soltu.DM1S1.01G037170	RING/U-box superfamily protein
Soltu.DM.01G037920.1	Solver.v1.01_VERG080450	Soltu.DM1S1.01G037190	RING/U-box superfamily protein
Soltu.DM.01G037930.1	Solver.v1.01_VERG080460	Soltu.DM1S1.01G037220	methyltransferases
Soltu.DM.01G037940.1	Solver.v1.01_VERG080490	Soltu.DM1S1.01G037240	Pentatricopeptide repeat (PPR-like) superfamily protein
Soltu.DM.01G037950.1	Solver.v1.01_VERG080500	Soltu.DM1S1.01G037250	Major facilitator superfamily protein
Soltu.DM.01G037960.1	Solver.v1.01_VERG080520	Soltu.DM1S1.01G037290	Major facilitator superfamily protein
Soltu.DM.01G037970.1	Solver.v1.01_VERG080530	Soltu.DM1S1.01G037300	chitin elicitor receptor kinase
Soltu.DM.01G037980.1	Solver.v1.01_VERG080540	hypothetical protein
Soltu.DM.01G037990.1	Solver.v1.01_VERG080550	CTP synthase family protein
Soltu.DM.01G038000.1	Solver.v1.01_VERG080560	CTP synthase family protein
Soltu.DM.01G038030.1	Solver.v1.01_VERG080570	Soltu.DM1S1.01G037340	Aldolase-type TIM barrel family protein
Soltu.DM.01G038050.1	Solver.v1.01_VERG080600	Soltu.DM1S1.01G037360	Major facilitator superfamily protein
Soltu.DM.01G038070.1	Solver.v1.01_VERG080620	Soltu.DM1S1.01G037380	Protein of unknown function (DUF3049)
Soltu.DM.01G038080.1	Solver.v1.01_VERG080630	Soltu.DM1S1.01G037430	Phosphoglycerate mutase family protein
Soltu.DM.01G038140.1	Soltu.DM1S1.01G037400	Phosphoglycerate mutase family protein
Soltu.DM.01G038110.1	Soltu.DM1S1.01G037420	hypothetical protein
Soltu.DM.01G038130.1	Solver.v1.01_VERG080640	Soltu.DM1S1.01G037440	Phosphoglycerate mutase family protein
Soltu.DM.01G038160.1	Solver.v1.01_VERG080650	Soltu.DM1S1.01G037470	Protein of unknown function (DUF1068)
Soltu.DM.01G038170.1	Solver.v1.01_VERG080660	Soltu.DM1S1.01G037480	glutathione synthetase
Soltu.DM.01G038180.1	Solver.v1.01_VERG080670	Soltu.DM1S1.01G037490	hypothetical protein
Soltu.DM.01G038190.6	Solver.v1.01_VERG080680	Soltu.DM1S1.01G037500	Mitochondrial inner membrane translocase complex, subunit Tim44-related protein
Soltu.DM.01G038200.1	Solver.v1.01_VERG080690	Soltu.DM1S1.01G037510	thylakoid lumen 18.3 kDa protein
Soltu.DM.01G038210.1	Solver.v1.01_VERG080700	Soltu.DM1S1.01G037520	GDSL-like Lipase/Acylhydrolase superfamily protein
Soltu.DM.01G038220.2	Solver.v1.01_VERG080710	Soltu.DM1S1.01G037530	ATP binding microtubule motor family protein
Soltu.DM.01G038230.1	Solver.v1.01_VERG080730	Soltu.DM1S1.01G037540	receptor like protein
Soltu.DM.01G038250.1	Solver.v1.01_VERG080750	Soltu.DM1S1.01G037560	receptor like protein
Soltu.DM.01G038260.1	Soltu.DM1S1.01G037570	Small nuclear RNA activating complex (SNAPc), subunit SNAP43 protein
Soltu.DM.01G038270.1	Solver.v1.01_VERG080770	Soltu.DM1S1.01G037580	D-aminoacid aminotransferase-like PLP-dependent enzymes superfamily protein
Soltu.DM.01G038280.3	Solver.v1.01_VERG080780	Soltu.DM1S1.01G037590	Eukaryotic aspartyl protease family protein
Soltu.DM.01G038290.1	Solver.v1.01_VERG080790	Soltu.DM1S1.01G037600	basic helix-loop-helix (bHLH) DNA-binding superfamily protein
Soltu.DM.01G038300.1	Solver.v1.01_VERG080800	Soltu.DM1S1.01G037610	RING/U-box superfamily protein
Soltu.DM.01G038310.1	Solver.v1.01_VERG080810	Soltu.DM1S1.01G037620	Protein kinase superfamily protein
Soltu.DM.01G038320.1	Solver.v1.01_VERG080820	Soltu.DM1S1.01G037630	RING/U-box superfamily protein
Soltu.DM.01G038330.1	Solver.v1.01_VERG080830	Soltu.DM1S1.01G037640	Heavy metal transport/detoxification superfamily protein
Soltu.DM.01G038340.1	Solver.v1.01_VERG080840	Soltu.DM1S1.01G037650	Eukaryotic aspartyl protease family protein
Soltu.DM.01G038350.1	Solver.v1.01_VERG080850	Soltu.DM1S1.01G037660	Signal peptidase subunit
Soltu.DM.01G038360.1	Solver.v1.01_VERG080860	Soltu.DM1S1.01G037670	HSP20-like chaperones superfamily protein
Soltu.DM.01G038370.1	Solver.v1.01_VERG080870	Soltu.DM1S1.01G037680	cation exchanger
Soltu.DM.01G038390.1	Solver.v1.01_VERG080880	Soltu.DM1S1.01G037690	Phototropic-responsive NPH3 family protein
Soltu.DM.01G038400.1	Soltu.DM1S1.01G037700	RING/U-box superfamily protein
Soltu.DM.01G038410.1	Solver.v1.01_VERG080890	Soltu.DM1S1.01G037710	mevalonate kinase
Soltu.DM.01G038420.1	Solver.v1.01_VERG080900	Soltu.DM1S1.01G037720	NAD(P)-binding Rossmann-fold superfamily protein
Soltu.DM.01G038430.1	Solver.v1.01_VERG080910	Soltu.DM1S1.01G037730	Glycoprotein membrane precursor GPI-anchored
Soltu.DM.01G038440.1	Solver.v1.01_VERG080920	Soltu.DM1S1.01G037740	conserved hypothetical protein
Soltu.DM.01G038450.1	Solver.v1.01_VERG080930	Soltu.DM1S1.01G037750	seryl-tRNA synthetase / serine--tRNA ligase
Soltu.DM.01G038460.1	Solver.v1.01_VERG080950	Soltu.DM1S1.01G037760	Integral membrane Yip1 family protein
Soltu.DM.01G038470.1	Solver.v1.01_VERG080960	Soltu.DM1S1.01G037770	peroxisomal adenine nucleotide carrier
Soltu.DM.01G038480.1	Solver.v1.01_VERG080970	Soltu.DM1S1.01G037780	MIRO-related GTP-ase
Soltu.DM.01G038520.1	Solver.v1.01_VERG081000	Soltu.DM1S1.01G037810	Cyclin family protein
Soltu.DM.01G038510.1	Solver.v1.01_VERG080990	Soltu.DM1S1.01G037840	hypothetical protein
Soltu.DM.01G038530.1	Solver.v1.01_VERG081010	Soltu.DM1S1.01G037890	Plant invertase/pectin methylesterase inhibitor superfamily
Soltu.DM.01G038540.1	Soltu.DM1S1.01G037830	MIRO-related GTP-ase
Soltu.DM.01G038570.1	Solver.v1.01_VERG081020	Soltu.DM1S1.01G037910	plant glycogenin-like starch initiation protein
Soltu.DM.01G038580.1	Solver.v1.01_VERG081030	Soltu.DM1S1.01G037920	plant glycogenin-like starch initiation protein
Soltu.DM.01G038590.1	Solver.v1.01_VERG081040	Soltu.DM1S1.01G037930	NPK1-related protein kinase
Soltu.DM.01G038600.1	Solver.v1.01_VERG081050	Soltu.DM1S1.01G037940	P-loop containing nucleoside triphosphate hydrolases superfamily protein
Soltu.DM.01G038610.1	Solver.v1.01_VERG081060	Soltu.DM1S1.01G037950	Domain of unknown function (DUF1995)
Soltu.DM.01G038620.1	Solver.v1.01_VERG081070	Soltu.DM1S1.01G037970	Tetratricopeptide repeat (TPR)-like superfamily protein
Soltu.DM.01G038640.1	Solver.v1.01_VERG081080	Soltu.DM1S1.01G037990	disease resistance family protein / LRR family protein
Soltu.DM.01G038650.1	Solver.v1.01_VERG081100	Soltu.DM1S1.01G038010	SGNH hydrolase-type esterase superfamily protein
Soltu.DM.01G038690.1	Solver.v1.01_VERG081130	serine hydroxymethyltransferase
Soltu.DM.01G038710.1	Solver.v1.01_VERG081150	Soltu.DM1S1.01G038020	SGNH hydrolase-type esterase superfamily protein
Soltu.DM.01G038720.1	Solver.v1.01_VERG081160	Soltu.DM1S1.01G038030	SGNH hydrolase-type esterase superfamily protein
Soltu.DM.01G038730.1	Solver.v1.01_VERG081170	Soltu.DM1S1.01G038050	SGNH hydrolase-type esterase superfamily protein
Soltu.DM.01G038630.1	Solver.v1.01_VERG081180	Soltu.DM1S1.01G037980	SGNH hydrolase-type esterase superfamily protein
Soltu.DM.01G038750.1	Soltu.DM1S1.01G038060	SGNH hydrolase-type esterase superfamily protein
Soltu.DM.01G038760.1	Soltu.DM1S1.01G038070	SGNH hydrolase-type esterase superfamily protein
Soltu.DM.01G038770.1	Solver.v1.01_VERG081200	Soltu.DM1S1.01G038080	glycoside hydrolase family 2 protein
Soltu.DM.01G038790.1	Solver.v1.01_VERG081210	Soltu.DM1S1.01G038100	long-chain acyl-CoA synthetase
Soltu.DM.01G038800.1	Solver.v1.01_VERG081220	Soltu.DM1S1.01G038110	Metallopeptidase M24 family protein
Soltu.DM.01G038810.1	Solver.v1.01_VERG081230	Soltu.DM1S1.01G038120	alpha/beta-Hydrolases superfamily protein
Soltu.DM.01G038820.1	Solver.v1.01_VERG081240	Soltu.DM1S1.01G038130	peptidoglycan-binding LysM domain-containing protein
Soltu.DM.01G038830.2	Solver.v1.01_VERG081270	Soltu.DM1S1.01G038140	SNARE associated Golgi protein family
Soltu.DM.01G038840.1	Solver.v1.01_VERG081280	Soltu.DM1S1.01G038150	lipoxygenase
Soltu.DM.01G038860.1	Solver.v1.01_VERG081290	Soltu.DM1S1.01G038160	lipoxygenase
Soltu.DM.01G038890.1	Solver.v1.01_VERG081310	Soltu.DM1S1.01G038190	lipoxygenase
Soltu.DM.01G038900.1	Solver.v1.01_VERG081320	Soltu.DM1S1.01G038200	lipoxygenase
Soltu.DM.01G038910.1	Solver.v1.01_VERG081330	Soltu.DM1S1.01G038210	lipoxygenase
Soltu.DM.01G038920.1	Solver.v1.01_VERG081340	Soltu.DM1S1.01G038220	lipoxygenase
Soltu.DM.01G038930.1	Solver.v1.01_VERG081370	Soltu.DM1S1.01G038230	lipoxygenase
Soltu.DM.01G038940.1	Solver.v1.01_VERG081380	Soltu.DM1S1.01G038240	recovery protein
Soltu.DM.01G038950.1	Solver.v1.01_VERG081400	Soltu.DM1S1.01G038250	6-phosphogluconate dehydrogenase family protein
Soltu.DM.01G038960.1	Soltu.DM1S1.01G038260	receptor like protein
Soltu.DM.01G038970.1	Solver.v1.01_VERG081410	Soltu.DM1S1.01G038270	receptor like protein
Soltu.DM.01G038980.1	Solver.v1.01_VERG081420	Soltu.DM1S1.01G038280	Chaperone DnaJ-domain superfamily protein
Soltu.DM.01G038990.1	Solver.v1.01_VERG081430	cyclin family
Soltu.DM.01G039000.1	Solver.v1.01_VERG081440	Soltu.DM1S1.01G038290	homolog of yeast sucrose nonfermenting
Soltu.DM.01G039010.1	Solver.v1.01_VERG081450	Soltu.DM1S1.01G038300	cullin
Soltu.DM.01G039020.1	Solver.v1.01_VERG081460	Soltu.DM1S1.01G038310	Histidine kinase-, DNA gyrase B-, and HSP90-like ATPase family protein
Soltu.DM.01G039030.5	Solver.v1.01_VERG081470	Soltu.DM1S1.01G038320	cyclin H;1
Soltu.DM.01G039040.1	Solver.v1.01_VERG081480	Soltu.DM1S1.01G038330	nuclear factor Y, subunit B5
Soltu.DM.01G039050.1	Solver.v1.01_VERG081490	Soltu.DM1S1.01G038340	conserved hypothetical protein
Soltu.DM.01G039060.1	Soltu.DM1S1.01G038350	indeterminate(ID)-domain
Soltu.DM.01G039070.1	Solver.v1.01_VERG081500	Soltu.DM1S1.01G038360	acyl-CoA binding protein
Soltu.DM.01G039080.1	Solver.v1.01_VERG081510	Soltu.DM1S1.01G038370	Tudor/PWWP/MBT superfamily protein
Soltu.DM.01G039090.1	Solver.v1.01_VERG081520	Soltu.DM1S1.01G038380	Tudor/PWWP/MBT superfamily protein
Soltu.DM.01G039100.1	Solver.v1.01_VERG081530	Soltu.DM1S1.01G038390	soybean gene regulated by cold-2
Soltu.DM.01G039110.1	Solver.v1.01_VERG081540	Soltu.DM1S1.01G038400	SART-1 family
Soltu.DM.01G039120.1	Solver.v1.01_VERG081550	Soltu.DM1S1.01G038410	soybean gene regulated by cold-2
Soltu.DM.01G039130.1	Solver.v1.01_VERG081560	Soltu.DM1S1.01G038420	Transducin/WD40 repeat-like superfamily protein
Soltu.DM.01G039150.1	Solver.v1.01_VERG081580	Soltu.DM1S1.01G038440	histone H2A
Soltu.DM.01G039180.1	Soltu.DM1S1.01G038480	RECQ helicase SIM
Soltu.DM.01G039190.1	Solver.v1.01_VERG081630	Soltu.DM1S1.01G038490	RECQ helicase SIM
Soltu.DM.01G039170.1	Solver.v1.01_VERG081620	Soltu.DM1S1.01G038510	RECQ helicase SIM
Soltu.DM.01G039200.1	Solver.v1.01_VERG081640	Soltu.DM1S1.01G038520	RECQ helicase SIM
Soltu.DM.01G039210.1	Soltu.DM1S1.01G038530	hypothetical protein
Soltu.DM.01G039160.3	Solver.v1.01_VERG081660	Soltu.DM1S1.01G038450	RECQ helicase SIM
Soltu.DM.01G039220.1	Solver.v1.01_VERG081670	Soltu.DM1S1.01G038540	hypothetical protein
Soltu.DM.01G039230.1	Solver.v1.01_VERG081680	Soltu.DM1S1.01G038550	ralf-like
Soltu.DM.01G039240.1	Solver.v1.01_VERG081690	Soltu.DM1S1.01G038560	nucleosome assembly protein 1;2
Soltu.DM.01G039270.1	Soltu.DM1S1.01G038590	Ferritin-like domain containing protein
Soltu.DM.01G039280.1	Solver.v1.01_VERG081730	Soltu.DM1S1.01G038600	Ferritin-like domain containing protein
Soltu.DM.01G039290.1	Soltu.DM1S1.01G038610	Cysteine/Histidine-rich C1 domain family protein
Soltu.DM.01G039300.1	Solver.v1.01_VERG081760	Soltu.DM1S1.01G038620	glutathione S-transferase TAU
Soltu.DM.01G039310.1	Solver.v1.01_VERG081770	Soltu.DM1S1.01G038630	Heavy metal transport/detoxification superfamily protein
Soltu.DM.01G039320.1	Solver.v1.01_VERG081780	Soltu.DM1S1.01G038640	respiratory burst oxidase homolog B
Soltu.DM.01G039330.1	Solver.v1.01_VERG081790	Soltu.DM1S1.01G038650	xyloglucan endotransglucosylase/hydrolase
Soltu.DM.01G039340.1	Solver.v1.01_VERG081820	Soltu.DM1S1.01G038660	hypothetical protein
Soltu.DM.01G039350.1	Solver.v1.01_VERG081840	hypothetical protein
Soltu.DM.01G039360.1	Solver.v1.01_VERG081850	Soltu.DM1S1.01G038670	Actin-binding FH2 (formin homology 2) family protein
Soltu.DM.01G039370.1	Solver.v1.01_VERG081860	Soltu.DM1S1.01G038680	heat shock protein 70 (Hsp 70) family protein
Soltu.DM.01G039380.1	Solver.v1.01_VERG081870	Soltu.DM1S1.01G038690	RNA binding Plectin/S10 domain-containing protein
Soltu.DM.01G039390.1	Solver.v1.01_VERG081880	Soltu.DM1S1.01G038700	Rubber elongation factor protein (REF)
Soltu.DM.01G039400.1	Solver.v1.01_VERG081890	Soltu.DM1S1.01G038710	ATP-dependent caseinolytic (Clp) protease/crotonase family protein
Soltu.DM.01G039410.1	Solver.v1.01_VERG081900	Soltu.DM1S1.01G038720	conserved hypothetical protein
Soltu.DM.01G039430.1	Solver.v1.01_VERG081910	Soltu.DM1S1.01G038730	Phospholipid/glycerol acyltransferase family protein
Soltu.DM.01G039440.1	Solver.v1.01_VERG081920	Subunits of heterodimeric actin filament capping protein Capz superfamily
Soltu.DM.01G039460.1	Solver.v1.01_VERG081940	Soltu.DM1S1.01G038750	Protein of unknown function (DUF1624)
Soltu.DM.01G039470.1	Soltu.DM1S1.01G038760	conserved hypothetical protein
Soltu.DM.01G039480.1	Solver.v1.01_VERG081950	Soltu.DM1S1.01G038770	regulatory particle triple-A ATPase 5A
Soltu.DM.01G039490.1	Solver.v1.01_VERG081960	Soltu.DM1S1.01G038780	translationally controlled tumor protein
Soltu.DM.01G039510.1	Solver.v1.01_VERG081980	Soltu.DM1S1.01G038800	RING/U-box superfamily protein
Soltu.DM.01G039520.8	Solver.v1.01_VERG081990	Soltu.DM1S1.01G038810	SERINE-ARGININE PROTEIN
Soltu.DM.01G039540.1	Solver.v1.01_VERG082000	Hypoxia-responsive family protein
Soltu.DM.01G039550.1	Solver.v1.01_VERG082010	Soltu.DM1S1.01G038830	Ribosomal L22e protein family
Soltu.DM.01G039560.1	Solver.v1.01_VERG082020	Soltu.DM1S1.01G038840	Dormancy/auxin associated family protein
Soltu.DM.01G039570.1	Solver.v1.01_VERG082030	Soltu.DM1S1.01G038850	Folate receptor family domain containing protein
Soltu.DM.01G039580.2	Solver.v1.01_VERG082040	Soltu.DM1S1.01G038860	Calcineurin-like metallo-phosphoesterase superfamily protein
Soltu.DM.01G039590.1	Solver.v1.01_VERG082050	Nodulin MtN3 family protein
Soltu.DM.01G039600.1	Solver.v1.01_VERG082060	Soltu.DM1S1.01G038870	Nodulin MtN3 family protein
Soltu.DM.01G039610.1	Solver.v1.01_VERG082070	Soltu.DM1S1.01G038880	Nodulin MtN3 family protein
Soltu.DM.01G039620.1	Solver.v1.01_VERG082080	Soltu.DM1S1.01G038890	pseudouridine synthase and archaeosine transglycosylase (PUA) domain-containing protein
Soltu.DM.01G039630.1	Solver.v1.01_VERG082090	Soltu.DM1S1.01G038900	ribosomal protein L18
Soltu.DM.01G039640.1	Solver.v1.01_VERG082100	Soltu.DM1S1.01G038910	alpha/beta-Hydrolases superfamily protein
Soltu.DM.01G039650.1	Solver.v1.01_VERG082110	Soltu.DM1S1.01G038920	PAR1 protein
Soltu.DM.01G039660.1	Solver.v1.01_VERG082130	Soltu.DM1S1.01G038930	Plant invertase/pectin methylesterase inhibitor superfamily
Soltu.DM.01G039670.1	Soltu.DM1S1.01G038940	Plant invertase/pectin methylesterase inhibitor superfamily
Soltu.DM.01G039680.1	Solver.v1.01_VERG082140	Soltu.DM1S1.01G038950	Plant invertase/pectin methylesterase inhibitor superfamily
Soltu.DM.01G039690.1	Solver.v1.01_VERG082150	Soltu.DM1S1.01G038960	F-box family protein
Soltu.DM.01G039700.1	Solver.v1.01_VERG082160	Soltu.DM1S1.01G038970	Protein of unknown function (DUF1399)
Soltu.DM.01G039710.1	Solver.v1.01_VERG082170	Soltu.DM1S1.01G038980	phloem protein 2-B15
Soltu.DM.01G039720.1	Solver.v1.01_VERG082180	Soltu.DM1S1.01G038990	phloem protein 2-B15
Soltu.DM.01G039730.1	Solver.v1.01_VERG082190	Soltu.DM1S1.01G039000	phloem protein 2-B15
Soltu.DM.01G039740.1	Solver.v1.01_VERG082200	Soltu.DM1S1.01G039010	phospholipase D P2
Soltu.DM.01G039760.1	Solver.v1.01_VERG082220	Soltu.DM1S1.01G039030	Protein phosphatase 2C family protein
Soltu.DM.01G039770.1	Solver.v1.01_VERG082230	methyl-CPG-binding domain
Soltu.DM.01G039780.1	Solver.v1.01_VERG082240	Soltu.DM1S1.01G039040	TOPLESS-related
Soltu.DM.01G039790.1	Solver.v1.01_VERG082250	Soltu.DM1S1.01G039050	PRP38 family protein
Soltu.DM.01G039800.1	Solver.v1.01_VERG082260	Soltu.DM1S1.01G039060	hypothetical protein
Soltu.DM.01G039810.1	Solver.v1.01_VERG082270	Soltu.DM1S1.01G039070	mitochondrially targeted single-stranded DNA binding protein
Soltu.DM.01G039820.1	Solver.v1.01_VERG082280	Protein kinase family protein
Soltu.DM.01G039830.1	Solver.v1.01_VERG082290	Soltu.DM1S1.01G039080	RING/U-box superfamily protein
Soltu.DM.01G039850.4	Solver.v1.01_VERG082300	Soltu.DM1S1.01G039090	Protein phosphatase 2C family protein
Soltu.DM.01G039860.1	Solver.v1.01_VERG082310	Soltu.DM1S1.01G039100	P-loop nucleoside triphosphate hydrolases superfamily protein with CH (Calponin Homology) domain
Soltu.DM.01G039870.2	Solver.v1.01_VERG082320	Soltu.DM1S1.01G039110	RING/U-box protein
Soltu.DM.01G039880.1	Solver.v1.01_VERG082330	Soltu.DM1S1.01G039120	Drought-responsive family protein
Soltu.DM.01G039890.1	Solver.v1.01_VERG082340	Soltu.DM1S1.01G039130	syntaxin of plants
Soltu.DM.01G039900.2	Solver.v1.01_VERG082350	Soltu.DM1S1.01G039140	Polynucleotidyl transferase, ribonuclease H-like superfamily protein
Soltu.DM.01G039910.2	Solver.v1.01_VERG082360	Soltu.DM1S1.01G039150	Misato Segment II tubulin-like domain containing protein
Soltu.DM.01G039920.1	Solver.v1.01_VERG082370	Soltu.DM1S1.01G039160	F-box associated ubiquitination effector family protein
Soltu.DM.01G039930.1	Solver.v1.01_VERG082380	Soltu.DM1S1.01G039170	SCARECROW-like
Soltu.DM.01G039940.1	Solver.v1.01_VERG082390	Soltu.DM1S1.01G039180	galacturonosyltransferase-like
Soltu.DM.01G039950.2	Solver.v1.01_VERG082400	Soltu.DM1S1.01G039190	GATA type zinc finger transcription factor family protein
Soltu.DM.01G039960.1	Solver.v1.01_VERG082410	Soltu.DM1S1.01G039200	N-terminal nucleophile aminohydrolases (Ntn hydrolases) superfamily protein
Soltu.DM.01G039970.1	Solver.v1.01_VERG082420	Soltu.DM1S1.01G039210	N-terminal nucleophile aminohydrolases (Ntn hydrolases) superfamily protein
Soltu.DM.01G039980.1	Solver.v1.01_VERG082430	Soltu.DM1S1.01G039230	Chaperone DnaJ-domain superfamily protein
Soltu.DM.01G039990.1	Solver.v1.01_VERG082440	Soltu.DM1S1.01G039240	Calmodulin-binding protein
Soltu.DM.01G040000.1	Solver.v1.01_VERG082450	Soltu.DM1S1.01G039250	hypothetical protein
Soltu.DM.01G040010.1	Solver.v1.01_VERG082460	Soltu.DM1S1.01G039260	trigalactosyldiacylglycerol
Soltu.DM.01G040020.1	Solver.v1.01_VERG082470	Soltu.DM1S1.01G039270	Ppx/GppA phosphatase family domain containing protein
Soltu.DM.01G040040.1	Solver.v1.01_VERG082480	Soltu.DM1S1.01G039300	Polynucleotidyl transferase, ribonuclease H-like superfamily protein
Soltu.DM.01G040050.1	Solver.v1.01_VERG082500	Soltu.DM1S1.01G039310	RECQ helicase l1
Soltu.DM.01G040060.1	Solver.v1.01_VERG082510	Soltu.DM1S1.01G039320	DUF4378 domain containing protein
Soltu.DM.01G040070.1	Solver.v1.01_VERG082520	Soltu.DM1S1.01G039330	Protein of unknown function (DUF1645)
Soltu.DM.01G040080.1	Solver.v1.01_VERG082530	Soltu.DM1S1.01G039340	thioredoxin family protein
Soltu.DM.01G040090.1	Solver.v1.01_VERG082540	Soltu.DM1S1.01G039350	C2H2 and C2HC zinc fingers superfamily protein
Soltu.DM.01G040100.1	Solver.v1.01_VERG082550	Soltu.DM1S1.01G039360	Tetratricopeptide repeat (TPR)-like superfamily protein
Soltu.DM.01G040110.1	Solver.v1.01_VERG082560	Soltu.DM1S1.01G039370	secretion-associated RAS super family
Soltu.DM.01G040120.1	Solver.v1.01_VERG082570	Soltu.DM1S1.01G039380	lipoamide dehydrogenase
Soltu.DM.01G040130.1	Solver.v1.01_VERG082580	Soltu.DM1S1.01G039390	Adenine nucleotide alpha hydrolases-like superfamily protein
Soltu.DM.01G040140.1	Solver.v1.01_VERG082590	Soltu.DM1S1.01G039400	calreticulin 1b
Soltu.DM.01G040150.1	Solver.v1.01_VERG082600	Soltu.DM1S1.01G039410	Inorganic H pyrophosphatase family protein
Soltu.DM.01G040160.1	Soltu.DM1S1.01G039420	hypothetical protein
Soltu.DM.01G040170.1	Solver.v1.01_VERG082610	Soltu.DM1S1.01G039430	Pseudouridine synthase family protein
Soltu.DM.01G040180.1	Solver.v1.01_VERG082620	Soltu.DM1S1.01G039440	Peptide chain release factor
Soltu.DM.01G040190.1	Solver.v1.01_VERG082630	Soltu.DM1S1.01G039450	Ribosomal RNA adenine dimethylase family protein
Soltu.DM.01G040200.1	Solver.v1.01_VERG082640	Soltu.DM1S1.01G039460	conserved hypothetical protein
Soltu.DM.01G040210.1	Solver.v1.01_VERG082650	Soltu.DM1S1.01G039470	Pentatricopeptide repeat (PPR-like) superfamily protein
Soltu.DM.01G040220.1	Solver.v1.01_VERG082660	Soltu.DM1S1.01G039480	basic region/leucine zipper motif
Soltu.DM.01G040230.1	Solver.v1.01_VERG082670	Soltu.DM1S1.01G039490	conserved hypothetical protein
Soltu.DM.01G040240.1	Solver.v1.01_VERG082680	Soltu.DM1S1.01G039500	nicotianamine synthase
Soltu.DM.01G040250.1	Solver.v1.01_VERG082690	Soltu.DM1S1.01G039510	microfibrillar-associated protein-related
Soltu.DM.01G040260.1	Solver.v1.01_VERG082700	Soltu.DM1S1.01G039520	KNOTTED-like from Arabidopsis thaliana
Soltu.DM.01G040270.1	Solver.v1.01_VERG082710	Soltu.DM1S1.01G039530	nuclear encoded CLP protease
Soltu.DM.01G040280.1	Solver.v1.01_VERG082720	Soltu.DM1S1.01G039540	conserved hypothetical protein
Soltu.DM.01G040290.3	Solver.v1.01_VERG082730	Soltu.DM1S1.01G039550	HIT zinc finger ;PAPA-1-like conserved region
Soltu.DM.01G040300.2	Solver.v1.01_VERG082750	Soltu.DM1S1.01G039560	Disease resistance protein (TIR-NBS-LRR class) family
Soltu.DM.01G040310.1	Solver.v1.01_VERG082760	Soltu.DM1S1.01G039570	homolog of nucleolar protein NOP56
Soltu.DM.01G040330.1	Solver.v1.01_VERG082780	Soltu.DM1S1.01G039590	Tetratricopeptide repeat (TPR)-like superfamily protein
Soltu.DM.01G040340.1	Solver.v1.01_VERG082790	Soltu.DM1S1.01G039600	heme binding
Soltu.DM.01G040350.1	Solver.v1.01_VERG082800	Soltu.DM1S1.01G039610	Galactose oxidase/kelch repeat superfamily protein
Soltu.DM.01G040360.2	Solver.v1.01_VERG082810	Soltu.DM1S1.01G039630	iron-regulated protein
Soltu.DM.01G040370.1	Solver.v1.01_VERG082820	Soltu.DM1S1.01G039640	haloacid dehalogenase-like hydrolase family protein
Soltu.DM.01G040380.1	Solver.v1.01_VERG082860	Phosphoinositide phosphatase family protein
Soltu.DM.01G040400.1	Solver.v1.01_VERG082870	Soltu.DM1S1.01G039660	haloacid dehalogenase-like hydrolase family protein
Soltu.DM.01G040410.1	Solver.v1.01_VERG082880	Soltu.DM1S1.01G039670	basic helix-loop-helix (bHLH) DNA-binding superfamily protein
Soltu.DM.01G040420.1	Solver.v1.01_VERG082890	Soltu.DM1S1.01G039680	Polynucleotidyl transferase, ribonuclease H-like superfamily protein
Soltu.DM.01G040430.1	Soltu.DM1S1.01G039690	Polynucleotidyl transferase, ribonuclease H-like superfamily protein
Soltu.DM.01G040440.1	Solver.v1.01_VERG082910	Soltu.DM1S1.01G039700	hypothetical protein
Soltu.DM.01G040450.1	Solver.v1.01_VERG082930	Soltu.DM1S1.01G039710	IGR protein motif domain containing protein
Soltu.DM.01G040470.1	Solver.v1.01_VERG082960	Soltu.DM1S1.01G039730	importin alpha isoform
Soltu.DM.01G040480.1	Solver.v1.01_VERG082970	Soltu.DM1S1.01G039740	Serine hydrolase (FSH1) domain containing protein
Soltu.DM.01G040490.1	Solver.v1.01_VERG082980	Soltu.DM1S1.01G039750	Metallopeptidase M24 family protein
Soltu.DM.01G040500.1	Solver.v1.01_VERG082990	Soltu.DM1S1.01G039760	Protein of unknown function, DUF538
Soltu.DM.01G040510.1	Solver.v1.01_VERG083000	Soltu.DM1S1.01G039770	Protein of unknown function, DUF538
Soltu.DM.01G040520.1	Solver.v1.01_VERG083010	Soltu.DM1S1.01G039780	agenet domain-containing protein
Soltu.DM.01G040530.1	Solver.v1.01_VERG083020	Soltu.DM1S1.01G039790	Tetratricopeptide repeat (TPR)-like superfamily protein
Soltu.DM.01G040540.1	Solver.v1.01_VERG083030	Soltu.DM1S1.01G039800	Tetratricopeptide repeat (TPR)-like superfamily protein
Soltu.DM.01G040550.1	Solver.v1.01_VERG083040	Soltu.DM1S1.01G039810	Plant neutral invertase family protein
Soltu.DM.01G040570.1	Solver.v1.01_VERG083050	Soltu.DM1S1.01G039820	galactinol synthase
Soltu.DM.01G040580.1	Solver.v1.01_VERG083060	Soltu.DM1S1.01G039830	SNARE-like superfamily protein
Soltu.DM.01G040600.1	Solver.v1.01_VERG083080	Soltu.DM1S1.01G039850	non-intrinsic ABC protein
Soltu.DM.01G040610.1	Solver.v1.01_VERG083090	ADP-ribosylation factor A1E
Soltu.DM.01G040630.1	Solver.v1.01_VERG083110	Soltu.DM1S1.01G039860	nodulin MtN21 /EamA-like transporter family protein
Soltu.DM.01G040640.1	Solver.v1.01_VERG083120	Soltu.DM1S1.01G039870	nodulin MtN21 /EamA-like transporter family protein
Soltu.DM.01G040650.1	Solver.v1.01_VERG083140	Soltu.DM1S1.01G039880	nodulin MtN21 /EamA-like transporter family protein
Soltu.DM.01G040660.1	Solver.v1.01_VERG083150	Soltu.DM1S1.01G039890	nodulin MtN21 /EamA-like transporter family protein
Soltu.DM.01G040670.2	Solver.v1.01_VERG083160	Soltu.DM1S1.01G039900	nodulin MtN21 /EamA-like transporter family protein
Soltu.DM.01G040680.1	Solver.v1.01_VERG083170	Soltu.DM1S1.01G039910	GDSL-like Lipase/Acylhydrolase superfamily protein
Soltu.DM.01G040690.1	Solver.v1.01_VERG083180	Soltu.DM1S1.01G039920	NPR1 interacting domain containing protein
Soltu.DM.01G040700.1	Solver.v1.01_VERG083190	Soltu.DM1S1.01G039930	glucose-6-phosphate dehydrogenase
Soltu.DM.01G040710.1	Solver.v1.01_VERG083200	Soltu.DM1S1.01G039940	Peptidase C15, pyroglutamyl peptidase I-like
Soltu.DM.01G040720.1	Solver.v1.01_VERG083210	Soltu.DM1S1.01G039950	Pectin lyase-like superfamily protein
Soltu.DM.01G040730.1	Solver.v1.01_VERG083220	Soltu.DM1S1.01G039960	C2H2 and C2HC zinc fingers superfamily protein
Soltu.DM.01G040740.1	Solver.v1.01_VERG083230	Soltu.DM1S1.01G039970	shaggy-related kinase
Soltu.DM.01G040750.1	Solver.v1.01_VERG083240	Soltu.DM1S1.01G039990	Rtr1/RPAP2 family domain containing protein
Soltu.DM.01G040770.1	Solver.v1.01_VERG083250	Soltu.DM1S1.01G040010	global transcription factor C
Soltu.DM.01G040780.1	Solver.v1.01_VERG083260	Soltu.DM1S1.01G040020	global transcription factor C
Soltu.DM.01G040790.1	Solver.v1.01_VERG083280	Soltu.DM1S1.01G040030	ATP-citrate lyase A-3
Soltu.DM.01G040810.1	Solver.v1.01_VERG083310	Soltu.DM1S1.01G040050	Peroxidase superfamily protein
Soltu.DM.01G040830.1	Solver.v1.01_VERG083330	Soltu.DM1S1.01G040080	S-adenosylmethionine synthetase
Soltu.DM.01G040840.1	Solver.v1.01_VERG083340	Soltu.DM1S1.01G040090	pleiotropic drug resistance
Soltu.DM.01G040850.3	Solver.v1.01_VERG083350	Soltu.DM1S1.01G040100	plant adhesion molecule
Soltu.DM.01G040860.2	Solver.v1.01_VERG083360	Soltu.DM1S1.01G040110	Protein kinase superfamily protein
Soltu.DM.01G040870.1	Solver.v1.01_VERG083370	Soltu.DM1S1.01G040120	Protein kinase superfamily protein
Soltu.DM.01G040880.1	Solver.v1.01_VERG083380	Soltu.DM1S1.01G040130	Carbohydrate-binding X8 domain superfamily protein
Soltu.DM.01G040890.4	Solver.v1.01_VERG083390	Soltu.DM1S1.01G040140	MAR-binding filament-like protein
Soltu.DM.01G040900.1	Solver.v1.01_VERG083400	Soltu.DM1S1.01G040150	Putative endonuclease or glycosyl hydrolase
Soltu.DM.01G040910.1	Solver.v1.01_VERG083420	Soltu.DM1S1.01G040160	Pentatricopeptide repeat (PPR) superfamily protein
Soltu.DM.01G040920.4	Solver.v1.01_VERG083430	Soltu.DM1S1.01G040170	conserved hypothetical protein
Soltu.DM.01G040930.1	Solver.v1.01_VERG083440	Soltu.DM1S1.01G040180	terpene synthase
Soltu.DM.01G040960.1	Solver.v1.01_VERG083460	Soltu.DM1S1.01G040200	terpene synthase
Soltu.DM.01G040970.1	Solver.v1.01_VERG083450	Soltu.DM1S1.01G040190	terpene synthase
Soltu.DM.01G040990.1	Solver.v1.01_VERG083480	Soltu.DM1S1.01G040230	terpene synthase
Soltu.DM.01G041000.1	Solver.v1.01_VERG083500	Soltu.DM1S1.01G040240	terpene synthase
Soltu.DM.01G041020.1	Solver.v1.01_VERG083490	terpene synthase
Soltu.DM.01G041050.1	Solver.v1.01_VERG083520	Soltu.DM1S1.01G040270	MuDR family transposase
Soltu.DM.01G041060.1	Solver.v1.01_VERG083530	Soltu.DM1S1.01G040290	aspartic proteinase A1
Soltu.DM.01G041070.2	Solver.v1.01_VERG083540	Soltu.DM1S1.01G040300	D111/G-patch domain-containing protein
Soltu.DM.01G041080.1	Solver.v1.01_VERG083550	Soltu.DM1S1.01G040310	conserved hypothetical protein
Soltu.DM.01G041090.1	Solver.v1.01_VERG083560	Soltu.DM1S1.01G040320	AGAMOUS-like
Soltu.DM.01G041110.1	Solver.v1.01_VERG083580	Soltu.DM1S1.01G040340	Low temperature and salt responsive protein family
Soltu.DM.01G041120.1	Solver.v1.01_VERG083590	hypothetical protein
Soltu.DM.01G041140.1	Solver.v1.01_VERG083620	Soltu.DM1S1.01G040360	phytochrome interacting factor
Soltu.DM.01G041150.1	Solver.v1.01_VERG083630	Soltu.DM1S1.01G040370	neurofilament protein-related
Soltu.DM.01G041180.1	Solver.v1.01_VERG083640	Soltu.DM1S1.01G040380	Domain of unknown function (DUF303)
Soltu.DM.01G041210.1	Solver.v1.01_VERG083660	Soltu.DM1S1.01G040420	myb domain protein
Soltu.DM.01G041220.1	Solver.v1.01_VERG083670	Soltu.DM1S1.01G040430	Pectinacetylesterase family protein
Soltu.DM.01G041230.1	Solver.v1.01_VERG083680	Soltu.DM1S1.01G040440	Major facilitator superfamily protein
Soltu.DM.01G041240.3	Solver.v1.01_VERG083690	Soltu.DM1S1.01G040450	5'-3' exonuclease family protein
Soltu.DM.01G041250.1	Solver.v1.01_VERG083700	Soltu.DM1S1.01G040460	germin-like protein
Soltu.DM.01G041260.1	Solver.v1.01_VERG083710	Soltu.DM1S1.01G040480	germin-like protein
Soltu.DM.01G041270.1	Solver.v1.01_VERG083720	Soltu.DM1S1.01G040490	germin-like protein
Soltu.DM.01G041280.1	Solver.v1.01_VERG083730	Soltu.DM1S1.01G040500	germin-like protein
Soltu.DM.01G041290.1	Solver.v1.01_VERG083740	Soltu.DM1S1.01G040510	Glutamyl/glutaminyl-tRNA synthetase, class Ic
Soltu.DM.01G041300.1	Solver.v1.01_VERG083750	Soltu.DM1S1.01G040520	conserved hypothetical protein
Soltu.DM.01G041310.1	Solver.v1.01_VERG083760	Soltu.DM1S1.01G040530	hypothetical protein
Soltu.DM.01G041320.1	Solver.v1.01_VERG083780	conserved hypothetical protein
Soltu.DM.01G041330.1	Solver.v1.01_VERG083790	Soltu.DM1S1.01G040540	Protein of unknown function (DUF300)
Soltu.DM.01G041340.2	Solver.v1.01_VERG083820	Soltu.DM1S1.01G040560	Pyridine nucleotide-disulphide oxidoreductase family protein
Soltu.DM.01G041350.1	Solver.v1.01_VERG083830	Soltu.DM1S1.01G040570	conserved hypothetical protein
Soltu.DM.01G041360.1	Solver.v1.01_VERG083840	Soltu.DM1S1.01G040580	Transducin/WD40 repeat-like superfamily protein
Soltu.DM.01G041370.1	Solver.v1.01_VERG083850	Soltu.DM1S1.01G040590	Seven transmembrane MLO family protein
Soltu.DM.01G041380.3	Solver.v1.01_VERG083860	Soltu.DM1S1.01G040600	SUPPRESSOR OF AUXIN RESISTANCE1
Soltu.DM.01G041390.1	Solver.v1.01_VERG083870	Soltu.DM1S1.01G040620	glycosyl hydrolase 9A1
Soltu.DM.01G041400.1	Solver.v1.01_VERG083880	Soltu.DM1S1.01G040630	eukaryotic translation initiation factor 3C
Soltu.DM.01G041410.3	Solver.v1.01_VERG083890	Soltu.DM1S1.01G040640	ferric reduction oxidase
Soltu.DM.01G041420.2	Solver.v1.01_VERG083910	Soltu.DM1S1.01G040650	conserved hypothetical protein
Soltu.DM.01G041430.1	Solver.v1.01_VERG083930	Soltu.DM1S1.01G040670	hypothetical protein
Soltu.DM.01G041440.1	Solver.v1.01_VERG083940	Soltu.DM1S1.01G040680	glutathione S-transferase zeta
Soltu.DM.01G041450.4	Solver.v1.01_VERG083950	Soltu.DM1S1.01G040690	hypothetical protein
Soltu.DM.01G041460.1	Solver.v1.01_VERG083970	Soltu.DM1S1.01G040700	Leucine-rich repeat protein kinase family protein
Soltu.DM.01G041470.1	Solver.v1.01_VERG083980	Soltu.DM1S1.01G040710	Pentatricopeptide repeat (PPR) superfamily protein
Soltu.DM.01G041480.1	Solver.v1.01_VERG084000	Soltu.DM1S1.01G040720	Leucine-rich repeat protein kinase family protein
Soltu.DM.01G041490.1	Soltu.DM1S1.01G040740	conserved hypothetical protein
Soltu.DM.01G041500.1	Solver.v1.01_VERG084010	Leucine-rich repeat protein kinase family protein
Soltu.DM.01G041520.1	Solver.v1.01_VERG084070	Leucine-rich repeat protein kinase family protein
Soltu.DM.01G041530.2	Solver.v1.01_VERG084080	Soltu.DM1S1.01G040750	Polyketide cyclase/dehydrase and lipid transport superfamily protein
Soltu.DM.01G041540.1	Soltu.DM1S1.01G040760	NAD(P)-binding Rossmann-fold superfamily protein
Soltu.DM.01G041550.1	Solver.v1.01_VERG084120	Soltu.DM1S1.01G040770	NAC domain containing protein
Soltu.DM.01G041560.1	Solver.v1.01_VERG084130	Soltu.DM1S1.01G040780	alfin-like
Soltu.DM.01G041580.1	Solver.v1.01_VERG084140	Soltu.DM1S1.01G040790	alfin-like
Soltu.DM.01G041600.1	Solver.v1.01_VERG084150	Soltu.DM1S1.01G040800	Pentatricopeptide repeat (PPR) superfamily protein
Soltu.DM.01G041610.1	Solver.v1.01_VERG084160	Soltu.DM1S1.01G040810	Class II aaRS and biotin synthetases superfamily protein
Soltu.DM.01G041620.1	Solver.v1.01_VERG084170	Soltu.DM1S1.01G040820	AAA-type ATPase family protein
Soltu.DM.01G041630.1	Solver.v1.01_VERG084180	Soltu.DM1S1.01G040830	Nucleotide-diphospho-sugar transferases superfamily protein
Soltu.DM.01G041640.2	Solver.v1.01_VERG084200	Soltu.DM1S1.01G040840	Disease resistance protein (TIR-NBS-LRR class) family
Soltu.DM.01G041650.1	Solver.v1.01_VERG084210	Soltu.DM1S1.01G040850	conserved hypothetical protein
Soltu.DM.01G041700.1	Soltu.DM1S1.01G040900	BRI1 like
Soltu.DM.01G041750.1	Solver.v1.01_VERG084260	Soltu.DM1S1.01G040990	Disease resistance protein (TIR-NBS-LRR class) family
Soltu.DM.01G041690.1	Soltu.DM1S1.01G041010	RmlC-like cupins superfamily protein
Soltu.DM.01G041790.2	Solver.v1.01_VERG084300	Soltu.DM1S1.01G041030	Disease resistance protein (TIR-NBS-LRR class) family
Soltu.DM.01G041880.1	Soltu.DM1S1.01G041110	germin-like protein
Soltu.DM.01G041920.1	Solver.v1.01_VERG084400	Soltu.DM1S1.01G041150	transmembrane receptors;ATP binding
Soltu.DM.01G041930.2	Solver.v1.01_VERG084410	Soltu.DM1S1.01G041160	Disease resistance protein (TIR-NBS-LRR class) family
Soltu.DM.01G041940.1	Solver.v1.01_VERG084420	Soltu.DM1S1.01G041170	methionine S-methyltransferase
Soltu.DM.01G041950.1	Solver.v1.01_VERG084430	Soltu.DM1S1.01G041180	Lycopene beta/epsilon cyclase protein
Soltu.DM.01G041960.1	Solver.v1.01_VERG084440	HSP20-like chaperones superfamily protein
Soltu.DM.01G041970.1	Solver.v1.01_VERG084450	Soltu.DM1S1.01G041190	EMBRYO DEFECTIVE
Soltu.DM.01G041980.1	Solver.v1.01_VERG084460	Soltu.DM1S1.01G041200	homeobox protein
Soltu.DM.01G041990.1	Solver.v1.01_VERG084470	Soltu.DM1S1.01G041210	ATP-dependent Clp protease
Soltu.DM.01G042010.1	Solver.v1.01_VERG084500	Soltu.DM1S1.01G041230	cullin-associated and neddylation dissociated
Soltu.DM.01G042020.3	Solver.v1.01_VERG084510	Soltu.DM1S1.01G041240	nucleic acid binding;RNA binding
Soltu.DM.01G042030.1	Solver.v1.01_VERG084520	Soltu.DM1S1.01G041250	Major facilitator superfamily protein
Soltu.DM.01G042040.1	Solver.v1.01_VERG084530	Soltu.DM1S1.01G041260	mitotic checkpoint family protein
Soltu.DM.01G042050.1	Solver.v1.01_VERG084550	Soltu.DM1S1.01G041280	auxin response factor
Soltu.DM.01G042060.1	Solver.v1.01_VERG084560	Soltu.DM1S1.01G041290	Bifunctional inhibitor/lipid-transfer protein/seed storage 2S albumin superfamily protein
Soltu.DM.01G042070.1	Solver.v1.01_VERG084580	Soltu.DM1S1.01G041300	RNA helicase, ATP-dependent, SK12/DOB1 protein
Soltu.DM.01G042080.1	Solver.v1.01_VERG084570	Soltu.DM1S1.01G041310	conserved hypothetical protein
Soltu.DM.01G042090.2	Solver.v1.01_VERG084590	Soltu.DM1S1.01G041320	Zinc finger C-x8-C-x5-C-x3-H type family protein
Soltu.DM.01G042100.1	Solver.v1.01_VERG084600	Soltu.DM1S1.01G041330	NAD(P)-binding Rossmann-fold superfamily protein
Soltu.DM.01G042110.1	Solver.v1.01_VERG084610	Peptidogalycan biosysnthesis/recognition domain containing protein
Soltu.DM.01G042120.1	Solver.v1.01_VERG084620	Soltu.DM1S1.01G041350	dynamin-like protein
Soltu.DM.01G042130.3	Solver.v1.01_VERG084650	Soltu.DM1S1.01G041360	Core-2/I-branching beta-1,6-N-acetylglucosaminyltransferase family protein
Soltu.DM.01G042140.1	Solver.v1.01_VERG084660	Soltu.DM1S1.01G041370	glutamine-rich protein
Soltu.DM.01G042190.1	Solver.v1.01_VERG084720	Soltu.DM1S1.01G041420	Cytochrome c oxidase biogenesis protein Cmc1-like
Soltu.DM.01G042150.4	Solver.v1.01_VERG084740	Soltu.DM1S1.01G041380	Protein of unknown function (DUF707)
Soltu.DM.01G042170.1	Soltu.DM1S1.01G041400	cysteine synthase C1
Soltu.DM.01G042180.1	Soltu.DM1S1.01G041410	hypothetical protein
Soltu.DM.01G042200.1	Solver.v1.01_VERG084790	Soltu.DM1S1.01G041430	conserved hypothetical protein
Soltu.DM.01G042210.1	Solver.v1.01_VERG084800	Soltu.DM1S1.01G041450	Beta-glucosidase, GBA2 type family protein
Soltu.DM.01G042220.1	Solver.v1.01_VERG084810	Soltu.DM1S1.01G041460	mitogen-activated protein kinase kinase kinase
Soltu.DM.01G042230.2	Solver.v1.01_VERG084820	Soltu.DM1S1.01G041470	zinc ion binding;DNA binding
Soltu.DM.01G042240.1	Solver.v1.01_VERG084830	Soltu.DM1S1.01G041480	plasma membrane intrinsic protein 1;5
Soltu.DM.01G042250.1	Solver.v1.01_VERG084840	Soltu.DM1S1.01G041490	zinc ion binding;DNA binding
Soltu.DM.01G042260.2	Solver.v1.01_VERG084850	Soltu.DM1S1.01G041500	zinc ion binding;DNA binding
Soltu.DM.01G042270.1	Soltu.DM1S1.01G041510	DNA-directed RNA polymerase III subunit Rpc31 domain containing protein
Soltu.DM.01G042280.1	Solver.v1.01_VERG084860	Soltu.DM1S1.01G041520	Protein kinase superfamily protein
Soltu.DM.01G042290.1	Solver.v1.01_VERG084870	Soltu.DM1S1.01G041530	Protein of unknown function (DUF579)
Soltu.DM.01G042300.1	Solver.v1.01_VERG084880	Ras-related small GTP-binding family protein
Soltu.DM.01G042310.1	Soltu.DM1S1.01G041540	RAB GTPase 11C
Soltu.DM.01G042320.1	Solver.v1.01_VERG084910	Soltu.DM1S1.01G041550	12-oxophytodienoate reductase
Soltu.DM.01G042330.1	Solver.v1.01_VERG084920	Soltu.DM1S1.01G041560	conserved hypothetical protein
Soltu.DM.01G042340.2	Solver.v1.01_VERG084930	Soltu.DM1S1.01G041570	RNA-binding KH domain-containing protein
Soltu.DM.01G042350.1	Solver.v1.01_VERG084940	Soltu.DM1S1.01G041580	Smg-4/UPF3 family protein
Soltu.DM.01G042360.5	Solver.v1.01_VERG084950	Soltu.DM1S1.01G041600	shaggy-like protein kinase
Soltu.DM.01G042370.1	Solver.v1.01_VERG084960	Glycinamide ribonucleotide (GAR) synthetase
Soltu.DM.01G042380.1	Solver.v1.01_VERG084970	chloroplast heat shock protein 70-1
Soltu.DM.01G042390.1	Solver.v1.01_VERG084980	Soltu.DM1S1.01G041620	Octicosapeptide/Phox/Bem1p family protein
Soltu.DM.01G042400.1	Solver.v1.01_VERG084990	Soltu.DM1S1.01G041630	Polynucleotidyl transferase, ribonuclease H-like superfamily protein
Soltu.DM.01G042410.1	Solver.v1.01_VERG085000	Soltu.DM1S1.01G041640	conserved hypothetical protein
Soltu.DM.01G042420.2	Solver.v1.01_VERG085010	Soltu.DM1S1.01G041650	clathrin adaptor complexes medium subunit family protein
Soltu.DM.01G042430.1	Solver.v1.01_VERG085020	Soltu.DM1S1.01G041660	MAC/Perforin domain-containing protein
Soltu.DM.01G042440.1	Solver.v1.01_VERG085030	Soltu.DM1S1.01G041670	conserved hypothetical protein
Soltu.DM.01G042450.2	Solver.v1.01_VERG085040	Soltu.DM1S1.01G041680	R-protein L3 B
Soltu.DM.01G042460.1	Solver.v1.01_VERG085060	Leucine-rich receptor-like protein kinase family protein
Soltu.DM.01G042470.2	Solver.v1.01_VERG085070	Soltu.DM1S1.01G041690	evolutionarily conserved C-terminal region
Soltu.DM.01G042480.1	Solver.v1.01_VERG085080	Soltu.DM1S1.01G041700	MADS-box transcription factor family protein
Soltu.DM.01G042490.1	Solver.v1.01_VERG085090	Soltu.DM1S1.01G041710	Pseudouridine synthase family protein
Soltu.DM.01G042500.1	Solver.v1.01_VERG085100	Soltu.DM1S1.01G041720	DNA-binding bromodomain-containing protein
Soltu.DM.01G042510.1	Solver.v1.01_VERG085110	Soltu.DM1S1.01G041730	Protein of unknown function (DUF679)
Soltu.DM.01G042630.1	Solver.v1.01_VERG085120	Soltu.DM1S1.01G041860	RNA helicase family protein
Soltu.DM.01G042520.1	Solver.v1.01_VERG085150	Soltu.DM1S1.01G041750	Lactoylglutathione lyase / glyoxalase I family protein
Soltu.DM.01G042540.2	Solver.v1.01_VERG085170	Soltu.DM1S1.01G041770	Sodium Bile acid symporter family
Soltu.DM.01G042560.1	Soltu.DM1S1.01G041780	Lactoylglutathione lyase / glyoxalase I family protein
Soltu.DM.01G042570.1	Solver.v1.01_VERG085180	Soltu.DM1S1.01G041790	F-box family protein
Soltu.DM.01G042580.1	Solver.v1.01_VERG085190	Soltu.DM1S1.01G041800	Ubiquitin carboxyl-terminal hydrolase family protein
Soltu.DM.01G042590.2	Solver.v1.01_VERG085200	Soltu.DM1S1.01G041810	alpha/beta-Hydrolases superfamily protein
Soltu.DM.01G042600.1	Solver.v1.01_VERG085210	Soltu.DM1S1.01G041820	alpha/beta-Hydrolases superfamily protein
Soltu.DM.01G042610.1	Solver.v1.01_VERG085220	Soltu.DM1S1.01G041830	alpha/beta-Hydrolases superfamily protein
Soltu.DM.01G042620.1	Solver.v1.01_VERG085230	Soltu.DM1S1.01G041840	Protein of unknown function (DUF1682)
Soltu.DM.01G042640.1	Solver.v1.01_VERG085250	Soltu.DM1S1.01G041870	WEB family protein At3g51220
Soltu.DM.01G042650.1	Solver.v1.01_VERG085260	Soltu.DM1S1.01G041880	NIFU-like protein
Soltu.DM.01G042660.1	Solver.v1.01_VERG085270	Soltu.DM1S1.01G041890	Transducin/WD40 repeat-like superfamily protein
Soltu.DM.01G042670.1	Solver.v1.01_VERG085280	Soltu.DM1S1.01G041900	ATP phosphoribosyl transferase
Soltu.DM.01G042680.1	Solver.v1.01_VERG085290	Soltu.DM1S1.01G041910	Protein of unknown function (DUF803)
Soltu.DM.01G042690.1	Solver.v1.01_VERG085300	Cox19 family protein (CHCH motif)
Soltu.DM.01G042700.1	Solver.v1.01_VERG085310	Soltu.DM1S1.01G041920	TCP family transcription factor
Soltu.DM.01G042710.1	Solver.v1.01_VERG085320	Soltu.DM1S1.01G041930	Protein kinase superfamily protein
Soltu.DM.01G042730.1	Solver.v1.01_VERG085340	Soltu.DM1S1.01G041950	homeobox protein
Soltu.DM.01G042740.1	Solver.v1.01_VERG085350	Soltu.DM1S1.01G041960	homeobox protein
Soltu.DM.01G042750.1	Solver.v1.01_VERG085360	Soltu.DM1S1.01G041970	homeobox protein
Soltu.DM.01G042760.1	Solver.v1.01_VERG085370	Soltu.DM1S1.01G041980	ubiquitin family protein
Soltu.DM.01G042770.1	Solver.v1.01_VERG085380	Soltu.DM1S1.01G041990	COBRA-like protein 6 precursor
Soltu.DM.01G042790.2	Solver.v1.01_VERG085390	Soltu.DM1S1.01G042000	Basic-leucine zipper (bZIP) transcription factor family protein
Soltu.DM.01G042800.1	Solver.v1.01_VERG085410	Soltu.DM1S1.01G042010	magnesium transporter
Soltu.DM.01G042810.1	Solver.v1.01_VERG085420	Soltu.DM1S1.01G042020	phospholipase D delta
Soltu.DM.01G042820.1	Solver.v1.01_VERG085430	Soltu.DM1S1.01G042030	F-box and associated interaction domains-containing protein
Soltu.DM.01G042830.1	Solver.v1.01_VERG085440	Soltu.DM1S1.01G042040	2Fe-2S ferredoxin-like superfamily protein
Soltu.DM.01G042840.1	Solver.v1.01_VERG085450	Soltu.DM1S1.01G042050	transmembrane nine
Soltu.DM.01G042850.1	Solver.v1.01_VERG085460	Soltu.DM1S1.01G042060	Protein kinase superfamily protein
Soltu.DM.01G042860.1	Solver.v1.01_VERG085470	Soltu.DM1S1.01G042070	thiamin biosynthesis protein, putative
Soltu.DM.01G042870.2	Solver.v1.01_VERG085480	Soltu.DM1S1.01G042090	DNA helicase (RECQl4A)
Soltu.DM.01G042880.2	Solver.v1.01_VERG085490	Soltu.DM1S1.01G042100	RING/U-box superfamily protein
Soltu.DM.01G042890.4	Solver.v1.01_VERG085500	Soltu.DM1S1.01G042110	RING/U-box superfamily protein
Soltu.DM.01G042900.1	Solver.v1.01_VERG085510	Soltu.DM1S1.01G042120	T-complex protein
Soltu.DM.01G042910.1	Solver.v1.01_VERG085530	Soltu.DM1S1.01G042130	serine hydroxymethyltransferase
Soltu.DM.01G042920.1	Soltu.DM1S1.01G042140	hypothetical protein
Soltu.DM.01G042930.2	Solver.v1.01_VERG085540	Soltu.DM1S1.01G042150	conserved hypothetical protein
Soltu.DM.01G042940.2	Solver.v1.01_VERG085550	Soltu.DM1S1.01G042160	Embryo-specific protein 3, (ATS3)
Soltu.DM.01G042950.1	Solver.v1.01_VERG085560	Soltu.DM1S1.01G042170	Embryo-specific protein 3, (ATS3)
Soltu.DM.01G042960.2	Solver.v1.01_VERG085570	Soltu.DM1S1.01G042180	potassium transport 2/3
Soltu.DM.01G042970.3	Solver.v1.01_VERG085580	Soltu.DM1S1.01G042190	UDP-glucose:glycoprotein glucosyltransferases;transferases, transferring hexosyl groups;transferases, transferring glycosyl groups
Soltu.DM.01G042980.2	Soltu.DM1S1.01G042200	Glycine cleavage T-protein family
Soltu.DM.01G042990.1	Solver.v1.01_VERG085590	hypothetical protein
Soltu.DM.01G043000.1	Solver.v1.01_VERG085600	Soltu.DM1S1.01G042210	ARM repeat superfamily protein
Soltu.DM.01G043010.1	Solver.v1.01_VERG085630	Soltu.DM1S1.01G042220	senescence associated gene
Soltu.DM.01G043020.1	Soltu.DM1S1.01G042230	Tetratricopeptide repeat (TPR)-like superfamily protein
Soltu.DM.01G043040.1	Soltu.DM1S1.01G042240	Pentatricopeptide repeat (PPR) superfamily protein
Soltu.DM.01G043050.1	Solver.v1.01_VERG085650	Soltu.DM1S1.01G042250	RmlC-like cupins superfamily protein
Soltu.DM.01G043060.1	Solver.v1.01_VERG085640	Soltu.DM1S1.01G042260	Pentatricopeptide repeat (PPR) superfamily protein
Soltu.DM.01G043070.1	Soltu.DM1S1.01G042270	RmlC-like cupins superfamily protein
Soltu.DM.01G043090.1	Solver.v1.01_VERG085670	Soltu.DM1S1.01G042290	2-oxoglutarate (2OG) and Fe(II)-dependent oxygenase superfamily protein
Soltu.DM.01G043110.2	Solver.v1.01_VERG085680	Soltu.DM1S1.01G042300	Phosphatidylinositol-4-phosphate 5-kinase family protein
Soltu.DM.01G043120.1	Solver.v1.01_VERG085690	Soltu.DM1S1.01G042310	Arginine and glutamate-rich 1 domain containing protein
Soltu.DM.01G043130.1	Solver.v1.01_VERG085700	Soltu.DM1S1.01G042320	ankyrin repeat-containing 2B
Soltu.DM.01G043140.1	Solver.v1.01_VERG085710	Soltu.DM1S1.01G042330	maternal effect embryo arrest
Soltu.DM.01G043160.3	Solver.v1.01_VERG085720	Soltu.DM1S1.01G042350	Jojoba acyl CoA reductase-related male sterility protein
Soltu.DM.01G043170.1	Solver.v1.01_VERG085730	Soltu.DM1S1.01G042360	emp24/gp25L/p24 family/GOLD family protein
Soltu.DM.01G043180.1	Solver.v1.01_VERG085740	Soltu.DM1S1.01G042370	F-box/RNI-like superfamily protein
Soltu.DM.01G043190.1	Solver.v1.01_VERG085750	Soltu.DM1S1.01G042380	conserved hypothetical protein
Soltu.DM.01G043200.1	Solver.v1.01_VERG085760	Soltu.DM1S1.01G042390	RHOMBOID-like protein
Soltu.DM.01G043220.1	Solver.v1.01_VERG085770	Soltu.DM1S1.01G042410	Protein of unknown function (DUF3411)
Soltu.DM.01G043230.1	Solver.v1.01_VERG085780	Soltu.DM1S1.01G042420	GNS1/SUR4 membrane protein family
Soltu.DM.01G043240.1	Solver.v1.01_VERG085790	Soltu.DM1S1.01G042430	Pathogenesis-related thaumatin superfamily protein
Soltu.DM.01G043250.1	Solver.v1.01_VERG085800	Soltu.DM1S1.01G042440	Plant protein of unknown function (DUF639)
Soltu.DM.01G043260.1	Solver.v1.01_VERG085810	Soltu.DM1S1.01G042450	Acyl transferase/acyl hydrolase/lysophospholipase superfamily protein
Soltu.DM.01G043270.2	Solver.v1.01_VERG085820	Soltu.DM1S1.01G042460	Plastid-lipid associated protein PAP / fibrillin family protein
Soltu.DM.01G043280.1	Solver.v1.01_VERG085830	Soltu.DM1S1.01G042470	Protein of unknown function (DUF778)
Soltu.DM.01G043290.1	Solver.v1.01_VERG085840	Soltu.DM1S1.01G042480	conserved hypothetical protein
Soltu.DM.01G043300.2	Solver.v1.01_VERG085850	Soltu.DM1S1.01G042490	60S acidic ribosomal protein family
Soltu.DM.01G043310.1	Solver.v1.01_VERG085860	Soltu.DM1S1.01G042500	plantacyanin
Soltu.DM.01G043330.1	Solver.v1.01_VERG085870	Soltu.DM1S1.01G042520	plantacyanin
Soltu.DM.01G043350.1	Solver.v1.01_VERG085890	Soltu.DM1S1.01G042540	plantacyanin
Soltu.DM.01G043370.1	Solver.v1.01_VERG085900	Soltu.DM1S1.01G042550	UDP-Glycosyltransferase superfamily protein
Soltu.DM.01G043380.1	Solver.v1.01_VERG085910	hypothetical protein
Soltu.DM.01G043400.1	Solver.v1.01_VERG085920	hypothetical protein
Soltu.DM.01G043420.1	Soltu.DM1S1.01G042590	GATA transcription factor
Soltu.DM.01G043560.1	Solver.v1.01_VERG085930	Soltu.DM1S1.01G042700	hypothetical protein
Soltu.DM.01G043450.1	Solver.v1.01_VERG085940	Soltu.DM1S1.01G042610	Nucleoporin autopeptidase
Soltu.DM.01G043470.1	Solver.v1.01_VERG086000	hypothetical protein
Soltu.DM.01G043490.1	Soltu.DM1S1.01G042650	GATA transcription factor
Soltu.DM.01G043540.1	Solver.v1.01_VERG086050	Soltu.DM1S1.01G042680	vacuolar H+-pumping ATPase 16 kDa proteolipid subunit
Soltu.DM.01G043570.2	Solver.v1.01_VERG086040	Photosystem I psaA/psaB protein domain containing protein
Soltu.DM.01G043600.1	Solver.v1.01_VERG086080	Soltu.DM1S1.01G042730	partner of Y14-MAGO
Soltu.DM.01G043610.1	Solver.v1.01_VERG086090	Soltu.DM1S1.01G042740	Ribosomal protein L10 family protein
Soltu.DM.01G043620.1	Solver.v1.01_VERG086100	Soltu.DM1S1.01G042750	homolog of separase
Soltu.DM.01G043640.5	Soltu.DM1S1.01G042770	Protein of unknown function (DUF1644)
Soltu.DM.01G043650.1	Solver.v1.01_VERG086110	Soltu.DM1S1.01G042780	Transducin/WD40 repeat-like superfamily protein
Soltu.DM.01G043660.1	Solver.v1.01_VERG086120	Soltu.DM1S1.01G042790	conserved hypothetical protein
Soltu.DM.01G043670.1	Solver.v1.01_VERG086130	Soltu.DM1S1.01G042800	conserved hypothetical protein
Soltu.DM.01G043680.2	Solver.v1.01_VERG086140	Soltu.DM1S1.01G042810	MAPK/ERK kinase kinase
Soltu.DM.01G043690.1	Solver.v1.01_VERG086150	Soltu.DM1S1.01G042850	conserved hypothetical protein
Soltu.DM.01G043710.1	Solver.v1.01_VERG086160	Soltu.DM1S1.01G042870	WRKY DNA-binding protein
Soltu.DM.01G043720.2	Solver.v1.01_VERG086170	Soltu.DM1S1.01G042880	protein-protein interaction regulator family protein
Soltu.DM.01G043730.1	Solver.v1.01_VERG086180	Soltu.DM1S1.01G042890	HEC/Ndc80p family domain containing protein
Soltu.DM.01G043740.1	Solver.v1.01_VERG086190	Soltu.DM1S1.01G042900	Late embryogenesis abundant (LEA) hydroxyproline-rich glycoprotein family
Soltu.DM.01G043750.1	Solver.v1.01_VERG086200	Soltu.DM1S1.01G042910	ribosomal protein
Soltu.DM.01G043760.1	Solver.v1.01_VERG086210	Soltu.DM1S1.01G042920	COP9 signalosome, subunit CSN8
Soltu.DM.01G043770.1	Solver.v1.01_VERG086230	Soltu.DM1S1.01G042940	hypothetical protein
Soltu.DM.01G043780.1	Solver.v1.01_VERG086240	Soltu.DM1S1.01G042960	Pentatricopeptide repeat (PPR) superfamily protein
Soltu.DM.01G043790.1	Solver.v1.01_VERG086250	Soltu.DM1S1.01G042970	P-loop containing nucleoside triphosphate hydrolases superfamily protein
Soltu.DM.01G043800.1	Solver.v1.01_VERG086260	Soltu.DM1S1.01G042980	G-box binding factor
Soltu.DM.01G043810.1	Solver.v1.01_VERG086270	Soltu.DM1S1.01G042990	Protein of unknown function (DUF793)
Soltu.DM.01G043820.2	Solver.v1.01_VERG086290	Soltu.DM1S1.01G043000	tubby like protein
Soltu.DM.01G043830.1	Solver.v1.01_VERG086320	Soltu.DM1S1.01G043010	RAN GTPase
Soltu.DM.01G043840.1	Solver.v1.01_VERG086310	Soltu.DM1S1.01G043020	conserved hypothetical protein
Soltu.DM.01G043850.1	Solver.v1.01_VERG086300	RAN GTPase
Soltu.DM.01G043860.1	Solver.v1.01_VERG086330	conserved hypothetical protein
Soltu.DM.01G043870.1	Solver.v1.01_VERG086340	Soltu.DM1S1.01G043040	hypothetical protein
Soltu.DM.01G043880.1	Solver.v1.01_VERG086350	conserved hypothetical protein
Soltu.DM.01G043890.1	Soltu.DM1S1.01G043060	oxidoreductase, zinc-binding dehydrogenase family protein
Soltu.DM.01G043900.1	Solver.v1.01_VERG086390	Soltu.DM1S1.01G043070	Protein of unknown function (DUF300)
Soltu.DM.01G043910.1	Soltu.DM1S1.01G043080	hypothetical protein
Soltu.DM.01G043930.1	Solver.v1.01_VERG086400	Soltu.DM1S1.01G043090	multiprotein bridging factor 1C
Soltu.DM.01G043940.1	Solver.v1.01_VERG086410	Soltu.DM1S1.01G043100	nodulin MtN21 /EamA-like transporter family protein
Soltu.DM.01G043960.1	Solver.v1.01_VERG086430	Soltu.DM1S1.01G043120	Myb/SANT-like DNA-binding domain containing protein
Soltu.DM.01G044000.1	Solver.v1.01_VERG086450	Soltu.DM1S1.01G043150	Vacuolar iron transporter (VIT) family protein
Soltu.DM.01G044010.1	Solver.v1.01_VERG086460	Soltu.DM1S1.01G043160	hypothetical protein
Soltu.DM.01G044020.1	Solver.v1.01_VERG086470	Soltu.DM1S1.01G043170	hypothetical protein
Soltu.DM.01G044030.1	Solver.v1.01_VERG086480	Soltu.DM1S1.01G043180	Vacuolar iron transporter (VIT) family protein
Soltu.DM.01G044050.1	Solver.v1.01_VERG086490	Vacuolar iron transporter (VIT) family protein
Soltu.DM.01G044060.1	Solver.v1.01_VERG086500	Soltu.DM1S1.01G043210	Vacuolar iron transporter (VIT) family protein
Soltu.DM.01G044070.1	Solver.v1.01_VERG086510	Soltu.DM1S1.01G043220	Vacuolar iron transporter (VIT) family protein
Soltu.DM.01G044080.1	Solver.v1.01_VERG086520	Soltu.DM1S1.01G043230	Vacuolar iron transporter (VIT) family protein
Soltu.DM.01G044090.1	Solver.v1.01_VERG086530	Soltu.DM1S1.01G043240	RNA-binding (RRM/RBD/RNP motifs) family protein with retrovirus zinc finger-like domain
Soltu.DM.01G044100.1	Solver.v1.01_VERG086540	Soltu.DM1S1.01G043250	serine carboxypeptidase-like
Soltu.DM.01G044110.1	Solver.v1.01_VERG086550	Soltu.DM1S1.01G043260	ENTH/ANTH/VHS superfamily protein
Soltu.DM.01G044120.1	Solver.v1.01_VERG086560	Soltu.DM1S1.01G043270	phosphatidylserine decarboxylase
Soltu.DM.01G044140.1	Solver.v1.01_VERG086580	Soltu.DM1S1.01G043280	xylem NAC domain
Soltu.DM.01G044150.4	Solver.v1.01_VERG086590	Soltu.DM1S1.01G043290	loricrin-related
Soltu.DM.01G044160.1	Solver.v1.01_VERG086600	Soltu.DM1S1.01G043300	AAA-type ATPase family protein
Soltu.DM.01G044180.1	Solver.v1.01_VERG086610	Soltu.DM1S1.01G043330	beta-D-xylosidase
Soltu.DM.01G044200.1	Solver.v1.01_VERG086620	Soltu.DM1S1.01G043340	BRI1-associated receptor kinase
Soltu.DM.01G044210.3	Solver.v1.01_VERG086630	Soltu.DM1S1.01G043350	Galactose oxidase/kelch repeat superfamily protein
Soltu.DM.01G044220.1	Solver.v1.01_VERG086640	Soltu.DM1S1.01G043360	S-adenosyl-L-methionine-dependent methyltransferases superfamily protein
Soltu.DM.01G044230.1	Solver.v1.01_VERG086650	Soltu.DM1S1.01G043370	Chloroplast-targeted copper chaperone protein
Soltu.DM.01G044240.1	Soltu.DM1S1.01G043380	Bifunctional inhibitor/lipid-transfer protein/seed storage 2S albumin superfamily protein
Soltu.DM.01G044250.1	Solver.v1.01_VERG086660	Soltu.DM1S1.01G043390	Protein phosphatase 2C family protein
Soltu.DM.01G044260.1	Solver.v1.01_VERG086670	Soltu.DM1S1.01G043400	light harvesting complex photosystem II subunit
Soltu.DM.01G044270.1	Solver.v1.01_VERG086680	Soltu.DM1S1.01G043410	Ubiquitin carboxyl-terminal hydrolase family protein
Soltu.DM.01G044280.1	Solver.v1.01_VERG086690	Soltu.DM1S1.01G043420	light harvesting complex photosystem II subunit
Soltu.DM.01G044290.1	Solver.v1.01_VERG086700	Soltu.DM1S1.01G043430	Thioesterase superfamily protein
Soltu.DM.01G044300.1	Solver.v1.01_VERG086710	Soltu.DM1S1.01G043440	Peroxidase superfamily protein
Soltu.DM.01G044310.1	Solver.v1.01_VERG086720	Soltu.DM1S1.01G043450	Leucine-rich repeat protein kinase family protein
Soltu.DM.01G044320.1	Solver.v1.01_VERG086730	Soltu.DM1S1.01G043460	RNA-binding CRS1 / YhbY (CRM) domain protein
Soltu.DM.01G044330.3	Solver.v1.01_VERG086740	Soltu.DM1S1.01G043470	Endoplasmic reticulum vesicle transporter protein
Soltu.DM.01G044350.1	Solver.v1.01_VERG086760	Soltu.DM1S1.01G043480	dentin sialophosphoprotein-related
Soltu.DM.01G044360.1	Solver.v1.01_VERG086780	Soltu.DM1S1.01G043490	conserved hypothetical protein
Soltu.DM.01G044380.1	Solver.v1.01_VERG086790	Soltu.DM1S1.01G043510	ortholog of human splicing factor SC35
Soltu.DM.01G044390.1	Solver.v1.01_VERG086800	Soltu.DM1S1.01G043520	K+ uptake permease
Soltu.DM.01G044400.1	Solver.v1.01_VERG086810	Soltu.DM1S1.01G043530	P-type ATP-ase
Soltu.DM.01G044410.1	Solver.v1.01_VERG086820	P-type ATP-ase
Soltu.DM.01G044430.1	Solver.v1.01_VERG086860	Soltu.DM1S1.01G043560	alternative oxidase
Soltu.DM.01G044440.1	Solver.v1.01_VERG086870	Soltu.DM1S1.01G043570	Calmodulin-binding transcription activator protein with CG-1 and Ankyrin domains
Soltu.DM.01G044450.1	Solver.v1.01_VERG086880	Soltu.DM1S1.01G043580	ubiquitin-specific protease
Soltu.DM.01G044470.1	Solver.v1.01_VERG086900	Soltu.DM1S1.01G043610	Vacuolar iron transporter (VIT) family protein
Soltu.DM.01G044490.1	Solver.v1.01_VERG086910	Soltu.DM1S1.01G043630	tobamovirus multiplication
Soltu.DM.01G044500.1	Solver.v1.01_VERG086920	Soltu.DM1S1.01G043640	Protein phosphatase 2C family protein
Soltu.DM.01G044510.1	Solver.v1.01_VERG086930	Soltu.DM1S1.01G043650	conserved hypothetical protein
Soltu.DM.01G044520.1	Solver.v1.01_VERG086940	Soltu.DM1S1.01G043660	metacaspase
Soltu.DM.01G044530.1	Solver.v1.01_VERG086950	Soltu.DM1S1.01G043670	metacaspase
Soltu.DM.01G044540.2	Solver.v1.01_VERG086960	Soltu.DM1S1.01G043680	metacaspase
Soltu.DM.01G044550.1	Solver.v1.01_VERG086980	Soltu.DM1S1.01G043690	methyl-CPG-binding domain
Soltu.DM.01G044560.1	Soltu.DM1S1.01G043700	DNAJ heat shock family protein
Soltu.DM.01G044580.1	Solver.v1.01_VERG087000	Soltu.DM1S1.01G043720	UDP-glucosyl transferase 85A5
Soltu.DM.01G044590.1	Solver.v1.01_VERG087010	Soltu.DM1S1.01G043730	Aldolase-type TIM barrel family protein
Soltu.DM.01G044600.1	Solver.v1.01_VERG087020	Soltu.DM1S1.01G043740	EXORDIUM like
Soltu.DM.01G044610.1	Solver.v1.01_VERG087030	Soltu.DM1S1.01G043750	3-deoxy-d-arabino-heptulosonate 7-phosphate synthase
Soltu.DM.01G044620.1	Solver.v1.01_VERG087040	Soltu.DM1S1.01G043760	white-brown complex homolog protein
Soltu.DM.01G044630.1	Solver.v1.01_VERG087050	Soltu.DM1S1.01G043770	white-brown complex homolog protein
Soltu.DM.01G044640.1	Solver.v1.01_VERG087060	Soltu.DM1S1.01G043780	hypothetical protein
Soltu.DM.01G044650.1	Solver.v1.01_VERG087070	Soltu.DM1S1.01G043790	white-brown complex homolog protein
Soltu.DM.01G044660.1	Solver.v1.01_VERG087080	Soltu.DM1S1.01G043800	white-brown complex homolog protein
Soltu.DM.01G044670.1	Solver.v1.01_VERG087090	Soltu.DM1S1.01G043810	UbiA prenyltransferase family protein
Soltu.DM.01G044680.2	Solver.v1.01_VERG087100	hypothetical protein
Soltu.DM.01G044690.1	Solver.v1.01_VERG087120	hypothetical protein
Soltu.DM.01G044700.1	Solver.v1.01_VERG087140	hypothetical protein
Soltu.DM.01G044710.1	Solver.v1.01_VERG087150	hypothetical protein
Soltu.DM.01G044720.1	Solver.v1.01_VERG087160	Soltu.DM1S1.01G043840	LMBR1-like membrane protein
Soltu.DM.01G044740.1	Solver.v1.01_VERG087180	Soltu.DM1S1.01G043860	minichromosome maintenance
Soltu.DM.01G044750.1	Solver.v1.01_VERG087190	Soltu.DM1S1.01G043870	dicarboxylate transport 2.1
Soltu.DM.01G044760.1	Solver.v1.01_VERG087200	Soltu.DM1S1.01G043880	GTP cyclohydrolase II
Soltu.DM.01G044770.1	Solver.v1.01_VERG087220	Soltu.DM1S1.01G043900	HXXXD-type acyl-transferase family protein
Soltu.DM.01G044790.1	Solver.v1.01_VERG087230	Soltu.DM1S1.01G043910	HXXXD-type acyl-transferase family protein
Soltu.DM.01G044800.1	Solver.v1.01_VERG087250	Soltu.DM1S1.01G043950	HXXXD-type acyl-transferase family protein
Soltu.DM.01G044830.1	Solver.v1.01_VERG087270	Soltu.DM1S1.01G043960	conserved hypothetical protein
Soltu.DM.01G044840.1	Solver.v1.01_VERG087280	Soltu.DM1S1.01G043970	RING/U-box superfamily protein
Soltu.DM.01G044850.2	Soltu.DM1S1.01G043980	RING/U-box superfamily protein
Soltu.DM.01G044870.1	Solver.v1.01_VERG087290	Soltu.DM1S1.01G043990	calmodulin
Soltu.DM.01G044880.1	Solver.v1.01_VERG087300	Soltu.DM1S1.01G044000	2-oxoglutarate (2OG) and Fe(II)-dependent oxygenase superfamily protein
Soltu.DM.01G044890.2	Solver.v1.01_VERG087310	Soltu.DM1S1.01G044010	2-oxoglutarate (2OG) and Fe(II)-dependent oxygenase superfamily protein
Soltu.DM.01G044900.1	Solver.v1.01_VERG087320	Soltu.DM1S1.01G044020	phosphoenolpyruvate carboxylase-related kinase
Soltu.DM.01G044910.1	Solver.v1.01_VERG087330	Soltu.DM1S1.01G044030	Phototropic-responsive NPH3 family protein
Soltu.DM.01G044920.1	Solver.v1.01_VERG087340	Soltu.DM1S1.01G044040	sequence-specific DNA binding transcription factors;transcription regulators
Soltu.DM.01G044930.1	Solver.v1.01_VERG087350	Soltu.DM1S1.01G044050	hypothetical protein
Soltu.DM.01G044940.1	Solver.v1.01_VERG087360	Soltu.DM1S1.01G044060	FK506-binding protein
Soltu.DM.01G044950.1	Solver.v1.01_VERG087370	Soltu.DM1S1.01G044070	conserved hypothetical protein
Soltu.DM.01G044960.1	Solver.v1.01_VERG087380	Soltu.DM1S1.01G044080	hypothetical protein
Soltu.DM.01G045010.1	Solver.v1.01_VERG087430	Soltu.DM1S1.01G044120	hydroxyproline-rich glycoprotein family protein
Soltu.DM.01G045020.1	Soltu.DM1S1.01G044130	hydroxyproline-rich glycoprotein family protein
Soltu.DM.01G045030.1	Solver.v1.01_VERG087460	Soltu.DM1S1.01G044140	hydroxyproline-rich glycoprotein family protein
Soltu.DM.01G045040.1	Solver.v1.01_VERG087470	Soltu.DM1S1.01G044150	hydroxyproline-rich glycoprotein family protein
Soltu.DM.01G045050.1	Solver.v1.01_VERG087480	Soltu.DM1S1.01G044160	hypothetical protein
Soltu.DM.01G045060.1	Solver.v1.01_VERG087490	Soltu.DM1S1.01G044170	Chaperone DnaJ-domain superfamily protein
Soltu.DM.01G045080.2	Solver.v1.01_VERG087510	Soltu.DM1S1.01G044190	K-box region and MADS-box transcription factor family protein
Soltu.DM.01G045090.1	Solver.v1.01_VERG087520	Soltu.DM1S1.01G044200	GDP dissociation inhibitor family protein / Rab GTPase activator family protein
Soltu.DM.01G045100.1	Solver.v1.01_VERG087540	Cysteine proteinases superfamily protein
Soltu.DM.01G045120.1	Soltu.DM1S1.01G044220	Terpenoid cyclases/Protein prenyltransferases superfamily protein
Soltu.DM.01G045130.1	Solver.v1.01_VERG087560	Soltu.DM1S1.01G044230	terpene synthase
Soltu.DM.01G045140.1	Solver.v1.01_VERG087580	Soltu.DM1S1.01G044240	Terpenoid cyclases/Protein prenyltransferases superfamily protein
Soltu.DM.01G045150.1	Solver.v1.01_VERG087590	Soltu.DM1S1.01G044250	Terpenoid cyclases/Protein prenyltransferases superfamily protein
Soltu.DM.01G045180.1	Soltu.DM1S1.01G044270	Terpenoid cyclases/Protein prenyltransferases superfamily protein
Soltu.DM.01G045190.1	Solver.v1.01_VERG087620	Soltu.DM1S1.01G044290	Terpenoid cyclases/Protein prenyltransferases superfamily protein
Soltu.DM.01G045210.1	Soltu.DM1S1.01G044310	terpene synthase
Soltu.DM.01G045250.1	Solver.v1.01_VERG087650	Soltu.DM1S1.01G044330	terpene synthase-like sequence-1,8-cineole
Soltu.DM.01G045240.2	Solver.v1.01_VERG087660	Soltu.DM1S1.01G044340	Haloacid dehalogenase-like hydrolase (HAD) superfamily protein
Soltu.DM.01G045260.1	Solver.v1.01_VERG087670	Soltu.DM1S1.01G044350	conserved hypothetical protein
Soltu.DM.01G045270.1	Solver.v1.01_VERG087680	Soltu.DM1S1.01G044360	Protein of unknown function (DUF3506)
Soltu.DM.01G045280.1	Solver.v1.01_VERG087690	Soltu.DM1S1.01G044370	nicotinamidase
Soltu.DM.01G045310.1	Solver.v1.01_VERG087710	Soltu.DM1S1.01G044390	Inositol monophosphatase family protein
Soltu.DM.01G045320.1	Solver.v1.01_VERG087720	Soltu.DM1S1.01G044400	RNA-binding KH domain-containing protein
Soltu.DM.01G045330.1	Solver.v1.01_VERG087730	Soltu.DM1S1.01G044410	ZIM-like
Soltu.DM.01G045340.2	Solver.v1.01_VERG087740	Soltu.DM1S1.01G044420	ZIM-like
Soltu.DM.01G045350.1	Solver.v1.01_VERG087750	Soltu.DM1S1.01G044430	dynamin-related protein 3A
Soltu.DM.01G045360.1	Soltu.DM1S1.01G044440	protein kinase 1B
Soltu.DM.01G045380.1	Solver.v1.01_VERG087790	Soltu.DM1S1.01G044460	Class I glutamine amidotransferase-like superfamily protein
Soltu.DM.01G045390.1	Solver.v1.01_VERG087800	Soltu.DM1S1.01G044470	HVA22 homologue A
Soltu.DM.01G045400.3	Solver.v1.01_VERG087810	Soltu.DM1S1.01G044480	aldehyde dehydrogenase  6B2
Soltu.DM.01G045410.1	Solver.v1.01_VERG087820	Soltu.DM1S1.01G044490	aldehyde dehydrogenase  6B2
Soltu.DM.01G045420.1	Solver.v1.01_VERG087830	Soltu.DM1S1.01G044500	Photosystem II reaction center PsbP family protein
Soltu.DM.01G045430.1	Solver.v1.01_VERG087840	Soltu.DM1S1.01G044510	Protein of unknown function, DUF593
Soltu.DM.01G045440.1	Solver.v1.01_VERG087860	Soltu.DM1S1.01G044520	F-box family protein with a domain of unknown function (DUF295)
Soltu.DM.01G045450.1	Solver.v1.01_VERG087870	Soltu.DM1S1.01G044530	F-box family protein
Soltu.DM.01G045460.1	Solver.v1.01_VERG087880	Soltu.DM1S1.01G044540	F-box family protein with a domain of unknown function (DUF295)
Soltu.DM.01G045470.1	Solver.v1.01_VERG087890	Soltu.DM1S1.01G044550	F-box family protein with a domain of unknown function (DUF295)
Soltu.DM.01G045480.1	Solver.v1.01_VERG087900	Soltu.DM1S1.01G044560	interferon-related developmental regulator family protein / IFRD protein family
Soltu.DM.01G045490.1	Solver.v1.01_VERG087910	Soltu.DM1S1.01G044570	Concanavalin A-like lectin protein kinase family protein
Soltu.DM.01G045500.1	Solver.v1.01_VERG087920	AGAMOUS-like
Soltu.DM.01G045510.1	Soltu.DM1S1.01G044580	hypothetical protein
Soltu.DM.01G045520.2	Solver.v1.01_VERG087930	Soltu.DM1S1.01G044590	AGAMOUS-like
Soltu.DM.01G045530.1	Solver.v1.01_VERG087940	Soltu.DM1S1.01G044600	conserved hypothetical protein
Soltu.DM.01G045540.1	Solver.v1.01_VERG087950	Soltu.DM1S1.01G044610	oligopeptide transporter
Soltu.DM.01G045550.1	Solver.v1.01_VERG087960	Soltu.DM1S1.01G044620	mitochondrial HSO70
Soltu.DM.01G045560.1	Solver.v1.01_VERG087970	DNA polymerase V family
Soltu.DM.01G045570.1	Soltu.DM1S1.01G044630	AP2/B3-like transcriptional factor family protein
Soltu.DM.01G045580.1	Solver.v1.01_VERG087990	Soltu.DM1S1.01G044640	mitochondrial HSO70
Soltu.DM.01G045600.1	Solver.v1.01_VERG088000	Soltu.DM1S1.01G044650	DNA polymerase V family
Soltu.DM.01G045610.1	Solver.v1.01_VERG088010	Soltu.DM1S1.01G044660	global transcription factor group E7
Soltu.DM.01G045620.1	Solver.v1.01_VERG088020	Soltu.DM1S1.01G044680	Cysteine-rich TM module stress tolerance domain containing protein
Soltu.DM.01G045630.1	Solver.v1.01_VERG088030	Soltu.DM1S1.01G044690	Octicosapeptide/Phox/Bem1p family protein
Soltu.DM.01G045640.2	Solver.v1.01_VERG088040	Soltu.DM1S1.01G044700	fatty acid amide hydrolase
Soltu.DM.01G045660.1	Solver.v1.01_VERG088050	Soltu.DM1S1.01G044710	fatty acid amide hydrolase
Soltu.DM.01G045670.3	Solver.v1.01_VERG088060	Soltu.DM1S1.01G044770	fatty acid amide hydrolase
Soltu.DM.01G045680.1	Solver.v1.01_VERG088070	Soltu.DM1S1.01G044780	Plant protein of unknown function (DUF828)
Soltu.DM.01G045690.1	Solver.v1.01_VERG088080	Soltu.DM1S1.01G044790	conserved hypothetical protein
Soltu.DM.01G045700.1	Solver.v1.01_VERG088090	Soltu.DM1S1.01G044800	Glutamyl-tRNA reductase family protein
Soltu.DM.01G045710.1	Solver.v1.01_VERG088100	Soltu.DM1S1.01G044810	methionine sulfoxide reductase B
Soltu.DM.01G045720.1	Solver.v1.01_VERG088110	Soltu.DM1S1.01G044830	LRR and NB-ARC domains-containing disease resistance protein
Soltu.DM.01G045730.1	Solver.v1.01_VERG088120	Soltu.DM1S1.01G044850	Major facilitator superfamily protein
Soltu.DM.01G045740.1	Solver.v1.01_VERG088130	Soltu.DM1S1.01G044860	pyrophosphorylase
Soltu.DM.01G045750.1	Solver.v1.01_VERG088140	Soltu.DM1S1.01G044870	Ankyrin repeat family protein with DHHC zinc finger domain
Soltu.DM.01G045760.1	Solver.v1.01_VERG088150	Soltu.DM1S1.01G044880	NAD(P)-linked oxidoreductase superfamily protein
Soltu.DM.01G045770.1	Solver.v1.01_VERG088160	Soltu.DM1S1.01G044890	basic helix-loop-helix (bHLH) DNA-binding superfamily protein
Soltu.DM.01G045780.1	Solver.v1.01_VERG088170	Soltu.DM1S1.01G044900	conserved hypothetical protein
Soltu.DM.01G045790.1	Solver.v1.01_VERG088180	Soltu.DM1S1.01G044910	peroxisomal NAD-malate dehydrogenase
Soltu.DM.01G045800.1	Solver.v1.01_VERG088190	Soltu.DM1S1.01G044920	Leucine-rich receptor-like protein kinase family protein
Soltu.DM.01G045810.1	Solver.v1.01_VERG088200	Soltu.DM1S1.01G044930	hypothetical protein
Soltu.DM.01G045820.1	Soltu.DM1S1.01G044950	F-box family protein with a domain of unknown function (DUF295)
Soltu.DM.01G045830.1	Soltu.DM1S1.01G044960	DUF295 domain containing protein
Soltu.DM.01G045840.1	Solver.v1.01_VERG088240	Soltu.DM1S1.01G044980	conserved hypothetical protein
Soltu.DM.01G045850.1	Solver.v1.01_VERG088250	Soltu.DM1S1.01G044990	conserved hypothetical protein
Soltu.DM.01G045860.1	Solver.v1.01_VERG088260	Soltu.DM1S1.01G045000	squalene epoxidase
Soltu.DM.01G045870.1	Solver.v1.01_VERG088270	Soltu.DM1S1.01G045010	CBS domain-containing protein with a domain of unknown function (DUF21)
Soltu.DM.01G045880.1	Soltu.DM1S1.01G045020	conserved hypothetical protein
Soltu.DM.01G045890.1	Solver.v1.01_VERG088280	Soltu.DM1S1.01G045030	TRICHOME BIREFRINGENCE-LIKE
Soltu.DM.01G045900.1	Solver.v1.01_VERG088290	pathogenesis-related gene
Soltu.DM.01G045910.1	Solver.v1.01_VERG088300	Soltu.DM1S1.01G045040	basic pathogenesis-related protein
Soltu.DM.01G045920.1	Solver.v1.01_VERG088310	Soltu.DM1S1.01G045050	CAP (Cysteine-rich secretory proteins, Antigen 5, and Pathogenesis-related 1 protein) superfamily protein
Soltu.DM.01G045930.1	Solver.v1.01_VERG088320	CAP (Cysteine-rich secretory proteins, Antigen 5, and Pathogenesis-related 1 protein) superfamily protein
Soltu.DM.01G045950.1	Solver.v1.01_VERG088330	CAP (Cysteine-rich secretory proteins, Antigen 5, and Pathogenesis-related 1 protein) superfamily protein
Soltu.DM.01G045980.1	Solver.v1.01_VERG088350	Soltu.DM1S1.01G045080	CAP (Cysteine-rich secretory proteins, Antigen 5, and Pathogenesis-related 1 protein) superfamily protein
Soltu.DM.01G045990.1	Solver.v1.01_VERG088340	Soltu.DM1S1.01G045070	CAP (Cysteine-rich secretory proteins, Antigen 5, and Pathogenesis-related 1 protein) superfamily protein
Soltu.DM.01G046010.1	Soltu.DM1S1.01G045150	basic pathogenesis-related protein
Soltu.DM.01G046030.1	Solver.v1.01_VERG088370	Soltu.DM1S1.01G045110	basic pathogenesis-related protein
Soltu.DM.01G046040.1	Solver.v1.01_VERG088380	Soltu.DM1S1.01G045160	CAP (Cysteine-rich secretory proteins, Antigen 5, and Pathogenesis-related 1 protein) superfamily protein
Soltu.DM.01G046050.1	Solver.v1.01_VERG088390	Soltu.DM1S1.01G045170	xyloglucan endotransglucosylase/hydrolase
Soltu.DM.01G046060.1	Solver.v1.01_VERG088400	Soltu.DM1S1.01G045180	Protein kinase superfamily protein
Soltu.DM.01G046080.1	Solver.v1.01_VERG088420	Soltu.DM1S1.01G045190	conserved hypothetical protein
Soltu.DM.01G046090.1	Solver.v1.01_VERG088430	Soltu.DM1S1.01G045200	Protein of unknown function (DUF1005)
Soltu.DM.01G046100.1	Solver.v1.01_VERG088440	Soltu.DM1S1.01G045210	AGAMOUS-like
Soltu.DM.01G046110.1	Solver.v1.01_VERG088450	Soltu.DM1S1.01G045220	AGAMOUS-like
Soltu.DM.01G046130.1	Solver.v1.01_VERG088480	Soltu.DM1S1.01G045240	tRNA synthetase class II (D, K and N) family protein
Soltu.DM.01G046140.1	Soltu.DM1S1.01G045260	beta-hydroxylase
Soltu.DM.01G046150.1	Solver.v1.01_VERG088490	Soltu.DM1S1.01G045270	conserved hypothetical protein
Soltu.DM.01G046160.1	Solver.v1.01_VERG088500	Soltu.DM1S1.01G045280	target of rapamycin
Soltu.DM.01G046170.1	Solver.v1.01_VERG088510	Soltu.DM1S1.01G045290	Pyruvate kinase family protein
Soltu.DM.01G046180.1	Solver.v1.01_VERG088520	Soltu.DM1S1.01G045300	conserved hypothetical protein
Soltu.DM.01G046190.1	Solver.v1.01_VERG088530	Soltu.DM1S1.01G045310	amino acid permease
Soltu.DM.01G046200.1	Solver.v1.01_VERG088540	Soltu.DM1S1.01G045320	conserved hypothetical protein
Soltu.DM.01G046220.1	Solver.v1.01_VERG088560	Soltu.DM1S1.01G045340	ethylene-dependent gravitropism-deficient and yellow-green-like
Soltu.DM.01G046230.1	Solver.v1.01_VERG088570	Soltu.DM1S1.01G045350	phytosulfokine 5 precursor
Soltu.DM.01G046240.1	Soltu.DM1S1.01G045360	target of rapamycin
Soltu.DM.01G046260.1	Solver.v1.01_VERG088590	target of rapamycin
Soltu.DM.01G046280.2	Solver.v1.01_VERG088600	Soltu.DM1S1.01G045370	target of rapamycin
Soltu.DM.01G046290.2	Solver.v1.01_VERG088620	methyltransferases
Soltu.DM.01G046300.1	Solver.v1.01_VERG088630	Soltu.DM1S1.01G045400	magnesium transporter
Soltu.DM.01G046310.1	Solver.v1.01_VERG088640	Soltu.DM1S1.01G045410	conserved hypothetical protein
Soltu.DM.01G046320.1	Soltu.DM1S1.01G045420	Xanthine/uracil permease family protein
Soltu.DM.01G046340.1	Solver.v1.01_VERG088680	telomere repeat binding factor
Soltu.DM.01G046350.1	Solver.v1.01_VERG088690	Soltu.DM1S1.01G045440	myosin heavy chain-related
Soltu.DM.01G046370.1	Solver.v1.01_VERG088710	Soltu.DM1S1.01G045470	F-box family protein
Soltu.DM.01G046400.1	Solver.v1.01_VERG088730	Soltu.DM1S1.01G045510	Glycosyl hydrolase family 10 protein
Soltu.DM.01G046420.2	Solver.v1.01_VERG088740	Soltu.DM1S1.01G045520	DNA/RNA polymerases superfamily protein
Soltu.DM.01G046430.1	Soltu.DM1S1.01G045530	hypothetical protein
Soltu.DM.01G046440.1	Solver.v1.01_VERG088750	Soltu.DM1S1.01G045540	cyclin-related
Soltu.DM.01G046450.2	Solver.v1.01_VERG088760	Soltu.DM1S1.01G045550	Radical SAM superfamily protein
Soltu.DM.01G046460.4	Solver.v1.01_VERG088790	Soltu.DM1S1.01G045560	HXXXD-type acyl-transferase family protein
Soltu.DM.01G046470.1	Solver.v1.01_VERG088800	Soltu.DM1S1.01G045570	HXXXD-type acyl-transferase family protein
Soltu.DM.01G046480.1	Solver.v1.01_VERG088810	Soltu.DM1S1.01G045580	HXXXD-type acyl-transferase family protein
Soltu.DM.01G046490.1	Solver.v1.01_VERG088820	Soltu.DM1S1.01G045590	conserved hypothetical protein
Soltu.DM.01G046510.1	Solver.v1.01_VERG088840	Soltu.DM1S1.01G045610	Plant protein of unknown function (DUF936)
Soltu.DM.01G046520.1	Solver.v1.01_VERG088850	Soltu.DM1S1.01G045620	vaculolar sorting receptor
Soltu.DM.01G046530.1	Solver.v1.01_VERG088860	Soltu.DM1S1.01G045640	basic helix-loop-helix (bHLH) DNA-binding superfamily protein
Soltu.DM.01G046540.1	Solver.v1.01_VERG088870	Soltu.DM1S1.01G045660	RING/U-box superfamily protein
Soltu.DM.01G046550.1	Solver.v1.01_VERG088880	Soltu.DM1S1.01G045670	Transducin/WD40 repeat-like superfamily protein
Soltu.DM.01G046560.1	Solver.v1.01_VERG088890	Soltu.DM1S1.01G045680	salt tolerance zinc finger
Soltu.DM.01G046570.5	Solver.v1.01_VERG088900	Soltu.DM1S1.01G045690	Phototropic-responsive NPH3 family protein
Soltu.DM.01G046580.1	Solver.v1.01_VERG088910	Soltu.DM1S1.01G045700	LOB domain-containing protein
Soltu.DM.01G046590.1	Solver.v1.01_VERG088920	Soltu.DM1S1.01G045710	Family of unknown function (DUF566)
Soltu.DM.01G046600.1	Solver.v1.01_VERG088930	Soltu.DM1S1.01G045720	Transcriptional regulator of RNA polII, SAGA, subunit domain containing protein
Soltu.DM.01G046620.1	Solver.v1.01_VERG088950	Soltu.DM1S1.01G045750	Peroxisomal membrane 22 kDa (Mpv17/PMP22) family protein
Soltu.DM.01G046630.1	Solver.v1.01_VERG088970	Leucine-rich repeat (LRR) family protein
Soltu.DM.01G046650.1	Solver.v1.01_VERG088990	purine biosynthesis
Soltu.DM.01G046660.1	Solver.v1.01_VERG089000	purine biosynthesis
Soltu.DM.01G046670.1	Solver.v1.01_VERG089010	conserved hypothetical protein
Soltu.DM.01G046680.2	Solver.v1.01_VERG089020	Soltu.DM1S1.01G045780	RING/U-box superfamily protein
Soltu.DM.01G046690.1	Solver.v1.01_VERG089030	Soltu.DM1S1.01G045790	Protein phosphatase 2C family protein
Soltu.DM.01G046700.1	Solver.v1.01_VERG089040	Soltu.DM1S1.01G045800	Pentatricopeptide repeat (PPR) superfamily protein
Soltu.DM.01G046710.1	Solver.v1.01_VERG089050	Soltu.DM1S1.01G045810	SWIB/MDM2 domain superfamily protein
Soltu.DM.01G046720.1	Solver.v1.01_VERG089060	Soltu.DM1S1.01G045820	hypothetical protein
Soltu.DM.01G046730.1	Solver.v1.01_VERG089070	Soltu.DM1S1.01G045830	Protein of unknown function (DUF620)
Soltu.DM.01G046740.2	Solver.v1.01_VERG089080	Soltu.DM1S1.01G045840	transducin family protein / WD-40 repeat family protein
Soltu.DM.01G046750.1	Soltu.DM1S1.01G045850	Gibberellin-regulated family protein
Soltu.DM.01G046760.1	Solver.v1.01_VERG089090	Soltu.DM1S1.01G045860	DUF760 domain containing protein
Soltu.DM.01G046770.1	Solver.v1.01_VERG089100	Auxin-responsive GH3 family protein
Soltu.DM.01G046780.1	Solver.v1.01_VERG089110	Soltu.DM1S1.01G045880	Auxin-responsive GH3 family protein
Soltu.DM.01G046800.1	Solver.v1.01_VERG089120	Soltu.DM1S1.01G045900	Homeodomain-like protein with RING/FYVE/PHD-type zinc finger domain
Soltu.DM.01G046810.2	Solver.v1.01_VERG089130	Soltu.DM1S1.01G045910	TIP41-like family protein
Soltu.DM.01G046820.1	Solver.v1.01_VERG089140	Soltu.DM1S1.01G045920	zinc finger protein
Soltu.DM.01G046830.1	Solver.v1.01_VERG089160	Soltu.DM1S1.01G045930	conserved hypothetical protein
Soltu.DM.01G046840.1	Solver.v1.01_VERG089170	Soltu.DM1S1.01G045940	conserved hypothetical protein
Soltu.DM.01G046850.1	Solver.v1.01_VERG089180	Soltu.DM1S1.01G045950	LYR motif-containing protein At3g19508
Soltu.DM.01G046860.1	Solver.v1.01_VERG089190	Soltu.DM1S1.01G045960	basic helix-loop-helix (bHLH) DNA-binding superfamily protein
Soltu.DM.01G046870.1	Solver.v1.01_VERG089200	Soltu.DM1S1.01G045970	DNA-directed DNA polymerases
Soltu.DM.01G046890.1	Solver.v1.01_VERG089220	Soltu.DM1S1.01G045980	Plant basic secretory protein (BSP) family protein
Soltu.DM.01G046900.1	Solver.v1.01_VERG089230	Soltu.DM1S1.01G045990	S-methyl-5-thioribose kinase
Soltu.DM.01G046910.1	Solver.v1.01_VERG089240	Soltu.DM1S1.01G046000	UDP-Glycosyltransferase superfamily protein
Soltu.DM.01G046920.1	Solver.v1.01_VERG089250	Soltu.DM1S1.01G046010	Soltu.DM1S1.01G044380	Pseudouridine synthase family protein
Soltu.DM.01G046930.1	Solver.v1.01_VERG089260	Soltu.DM1S1.01G046030	cinnamyl alcohol dehydrogenase
Soltu.DM.01G046940.1	Solver.v1.01_VERG089270	Soltu.DM1S1.01G046040	UNC-50 family protein
Soltu.DM.01G046950.1	Solver.v1.01_VERG089280	Soltu.DM1S1.01G046050	DUF1168 domain containing protein
Soltu.DM.01G046960.1	Solver.v1.01_VERG089310	Soltu.DM1S1.01G046060	Reticulon family protein
Soltu.DM.01G046970.1	Solver.v1.01_VERG089320	Soltu.DM1S1.01G046070	Leucine-rich repeat protein kinase family protein
Soltu.DM.01G046980.1	Solver.v1.01_VERG089330	Soltu.DM1S1.01G046080	temperature sensing protein-related
Soltu.DM.01G046990.1	Solver.v1.01_VERG089340	Soltu.DM1S1.01G046090	translocon at inner membrane of chloroplasts
Soltu.DM.01G047000.1	Solver.v1.01_VERG089350	Soltu.DM1S1.01G046100	Leucine-rich repeat protein kinase family protein
Soltu.DM.01G047010.1	Solver.v1.01_VERG089360	Soltu.DM1S1.01G046110	stress enhanced protein
Soltu.DM.01G047020.1	Solver.v1.01_VERG089370	Soltu.DM1S1.01G046120	Leucine-rich repeat (LRR) family protein
Soltu.DM.01G047030.1	Solver.v1.01_VERG089380	ATP-dependent Clp protease
Soltu.DM.01G047050.1	Solver.v1.01_VERG089390	Soltu.DM1S1.01G046130	cullin-associated and neddylation dissociated
Soltu.DM.01G047060.1	Solver.v1.01_VERG089400	Cyclase family protein
Soltu.DM.01G047070.1	Solver.v1.01_VERG089410	Soltu.DM1S1.01G046140	late embryogenesis abundant protein-related / LEA protein-related
Soltu.DM.01G047090.3	Solver.v1.01_VERG089440	Soltu.DM1S1.01G046160	CYCLIN D3;1
Soltu.DM.01G047100.1	Solver.v1.01_VERG089450	Soltu.DM1S1.01G046170	Calcium-dependent lipid-binding (CaLB domain) family protein
Soltu.DM.01G047110.2	Solver.v1.01_VERG089460	Soltu.DM1S1.01G046180	PTEN
Soltu.DM.01G047130.1	Solver.v1.01_VERG089470	Soltu.DM1S1.01G046190	UDP-glucosyl transferase 73B3
Soltu.DM.01G047150.1	Solver.v1.01_VERG089500	Granulin repeat cysteine protease family protein
Soltu.DM.01G047200.1	Solver.v1.01_VERG089480	Soltu.DM1S1.01G046200	UDP-glucosyl transferase 73B5
Soltu.DM.01G047220.1	Solver.v1.01_VERG089560	Soltu.DM1S1.01G046210	Protein of unknown function (DUF579)
Soltu.DM.01G047230.1	Solver.v1.01_VERG089570	Soltu.DM1S1.01G046260	UDP-glucosyltransferase 73B2
Soltu.DM.01G047240.2	Solver.v1.01_VERG089580	Soltu.DM1S1.01G046270	UDP-glucosyl transferase 73B3
Soltu.DM.01G047250.1	Solver.v1.01_VERG089590	Soltu.DM1S1.01G046280	UDP-glucosyltransferase 73B2
Soltu.DM.01G047260.1	Solver.v1.01_VERG089600	Soltu.DM1S1.01G046300	UDP-glucosyltransferase 73B2
Soltu.DM.01G047270.1	Solver.v1.01_VERG089610	Soltu.DM1S1.01G046290	Cystathionine beta-synthase (CBS) family protein
Soltu.DM.01G047280.1	Solver.v1.01_VERG089620	Soltu.DM1S1.01G046310	poly(A) binding protein
Soltu.DM.01G047290.2	Solver.v1.01_VERG089630	Soltu.DM1S1.01G046320	RING/U-box superfamily protein
Soltu.DM.01G047300.2	Solver.v1.01_VERG089640	Soltu.DM1S1.01G046330	Plant protein of unknown function (DUF869)
Soltu.DM.01G047310.1	Solver.v1.01_VERG089650	Soltu.DM1S1.01G046340	O-acyltransferase (WSD1-like) family protein
Soltu.DM.01G047320.1	Solver.v1.01_VERG089660	Soltu.DM1S1.01G046360	S-adenosyl-L-methionine-dependent methyltransferases superfamily protein
Soltu.DM.01G047330.1	Solver.v1.01_VERG089670	Soltu.DM1S1.01G046370	DDE superfamily endonuclease domain containing protein
Soltu.DM.01G047340.3	Solver.v1.01_VERG089680	Soltu.DM1S1.01G046380	RING/U-box superfamily protein
Soltu.DM.01G047350.1	Solver.v1.01_VERG089690	Soltu.DM1S1.01G046390	RING/U-box superfamily protein
Soltu.DM.01G047360.1	Solver.v1.01_VERG089720	Soltu.DM1S1.01G046400	basic helix-loop-helix (bHLH) DNA-binding superfamily protein
Soltu.DM.01G047370.1	Solver.v1.01_VERG089730	Soltu.DM1S1.01G046410	basic helix-loop-helix (bHLH) DNA-binding superfamily protein
Soltu.DM.01G047380.1	Solver.v1.01_VERG089740	basic helix-loop-helix (bHLH) DNA-binding superfamily protein
Soltu.DM.01G047390.1	Soltu.DM1S1.01G046420	basic helix-loop-helix (bHLH) DNA-binding superfamily protein
Soltu.DM.01G047400.1	Solver.v1.01_VERG089760	Soltu.DM1S1.01G046430	plant U-box
Soltu.DM.01G047410.2	Solver.v1.01_VERG089770	Soltu.DM1S1.01G046440	PLC-like phosphodiesterases superfamily protein
Soltu.DM.01G047420.2	Solver.v1.01_VERG089780	Soltu.DM1S1.01G046450	Protein kinase superfamily protein
Soltu.DM.01G047430.1	Solver.v1.01_VERG089790	Soltu.DM1S1.01G046470	Putative endonuclease or glycosyl hydrolase
Soltu.DM.01G047440.1	Solver.v1.01_VERG089800	Soltu.DM1S1.01G046480	Thioredoxin superfamily protein
Soltu.DM.01G047450.1	Solver.v1.01_VERG089810	Soltu.DM1S1.01G046490	3-methylcrotonyl-CoA carboxylase
Soltu.DM.01G047470.2	Soltu.DM1S1.01G046500	dynamin-related protein 3A
Soltu.DM.01G047500.2	Soltu.DM1S1.01G046520	GATA transcription factor
Soltu.DM.01G047530.1	Solver.v1.01_VERG089830	Soltu.DM1S1.01G046530	dynamin-related protein 3A
Soltu.DM.01G047540.1	Solver.v1.01_VERG089860	hypothetical protein
Soltu.DM.01G047560.1	Solver.v1.01_VERG089870	Soltu.DM1S1.01G046550	Class I glutamine amidotransferase-like superfamily protein
Soltu.DM.01G047570.1	Solver.v1.01_VERG089880	Soltu.DM1S1.01G046560	Protein of unknown function (DUF1624)
Soltu.DM.01G047580.1	Solver.v1.01_VERG089900	Soltu.DM1S1.01G046580	Protein of unknown function (DUF1685)
Soltu.DM.01G047590.1	Solver.v1.01_VERG089920	Soltu.DM1S1.01G046590	conserved hypothetical protein
Soltu.DM.01G047600.1	Solver.v1.01_VERG089930	Soltu.DM1S1.01G046600	fucosyltransferase
Soltu.DM.01G047610.2	Solver.v1.01_VERG089940	Soltu.DM1S1.01G046610	AP2/B3-like transcriptional factor family protein
Soltu.DM.01G047620.1	Solver.v1.01_VERG089950	Soltu.DM1S1.01G046620	AP2/B3-like transcriptional factor family protein
Soltu.DM.01G047630.1	Solver.v1.01_VERG089960	Soltu.DM1S1.01G046630	AP2/B3-like transcriptional factor family protein
Soltu.DM.01G047650.1	Solver.v1.01_VERG089970	Soltu.DM1S1.01G046640	AP2/B3-like transcriptional factor family protein
Soltu.DM.01G047660.2	Solver.v1.01_VERG089980	Soltu.DM1S1.01G046650	ARP protein (REF)
Soltu.DM.01G047690.1	Solver.v1.01_VERG089990	Soltu.DM1S1.01G046660	autophagy
Soltu.DM.01G047700.1	Solver.v1.01_VERG090000	Soltu.DM1S1.01G046670	conserved hypothetical protein
Soltu.DM.01G047710.2	Solver.v1.01_VERG090010	Soltu.DM1S1.01G046680	Tetratricopeptide repeat (TPR)-like superfamily protein
Soltu.DM.01G047720.1	Solver.v1.01_VERG090020	Soltu.DM1S1.01G046690	Calcium-binding EF-hand family protein
Soltu.DM.01G047730.1	Solver.v1.01_VERG090030	Soltu.DM1S1.01G046700	protein disulfide isomerases
Soltu.DM.01G047740.1	Solver.v1.01_VERG090040	Soltu.DM1S1.01G046710	cytochrome P450, family 707, subfamily A, polypeptide
Soltu.DM.01G047750.2	Solver.v1.01_VERG090050	Soltu.DM1S1.01G046720	LAG1 homologue
Soltu.DM.01G047760.1	Solver.v1.01_VERG090060	Soltu.DM1S1.01G046730	redox responsive transcription factor
Soltu.DM.01G047770.1	Solver.v1.01_VERG090070	Soltu.DM1S1.01G046740	Vacuolar import/degradation, Vid27-related protein
Soltu.DM.01G047780.2	Solver.v1.01_VERG090080	Soltu.DM1S1.01G046750	Kinase binding protein CGI-121 domain containing protein
Soltu.DM.01G047790.1	Solver.v1.01_VERG090090	Soltu.DM1S1.01G046760	Leucine-rich repeat (LRR) family protein
Soltu.DM.01G047800.1	Solver.v1.01_VERG090100	Soltu.DM1S1.01G046780	Protein kinase superfamily protein
Soltu.DM.01G047810.4	Solver.v1.01_VERG090120	Soltu.DM1S1.01G046790	SWIB complex BAF60b domain-containing protein
Soltu.DM.01G047820.1	Solver.v1.01_VERG090130	Soltu.DM1S1.01G046800	Homeodomain-like superfamily protein
Soltu.DM.01G047830.1	Solver.v1.01_VERG090140	Soltu.DM1S1.01G046810	RNA-binding protein
Soltu.DM.01G047840.1	Solver.v1.01_VERG090150	Soltu.DM1S1.01G046820	Peroxidase superfamily protein
Soltu.DM.01G047850.1	Solver.v1.01_VERG090160	Soltu.DM1S1.01G046830	conserved hypothetical protein
Soltu.DM.01G047860.1	Solver.v1.01_VERG090170	Soltu.DM1S1.01G046840	peptidyl-prolyl cis-trans isomerase / cyclophilin-40 (CYP40) / rotamase
Soltu.DM.01G047870.1	Solver.v1.01_VERG090180	Soltu.DM1S1.01G046850	Cupredoxin superfamily protein
Soltu.DM.01G047890.1	Solver.v1.01_VERG090200	Cupredoxin superfamily protein
Soltu.DM.01G047900.1	Solver.v1.01_VERG090210	Cupredoxin superfamily protein
Soltu.DM.01G047910.1	Solver.v1.01_VERG090220	Soltu.DM1S1.01G046870	Serine protease inhibitor, potato inhibitor I-type family protein
Soltu.DM.01G047920.1	Solver.v1.01_VERG090230	Cupredoxin superfamily protein
Soltu.DM.01G047930.1	Solver.v1.01_VERG090240	Soltu.DM1S1.01G046890	Serine protease inhibitor, potato inhibitor I-type family protein
Soltu.DM.01G047940.1	Soltu.DM1S1.01G046900	CDPK-related kinase
Soltu.DM.01G047950.1	Soltu.DM1S1.01G046910	Tetratricopeptide repeat (TPR)-like superfamily protein
Soltu.DM.01G047990.1	Solver.v1.01_VERG090280	Soltu.DM1S1.01G046950	C2H2 and C2HC zinc fingers superfamily protein
Soltu.DM.01G048000.1	Solver.v1.01_VERG090290	Soltu.DM1S1.01G046960	Protein of unknown function (DUF1645)
Soltu.DM.01G048010.1	Solver.v1.01_VERG090300	Soltu.DM1S1.01G046970	serine carboxypeptidase-like
Soltu.DM.01G048030.1	Solver.v1.01_VERG090320	Soltu.DM1S1.01G046990	serine carboxypeptidase-like
Soltu.DM.01G048050.1	Solver.v1.01_VERG090340	Soltu.DM1S1.01G047010	serine carboxypeptidase-like
Soltu.DM.01G048060.1	Solver.v1.01_VERG090350	Soltu.DM1S1.01G047020	RNA-binding protein 47B
Soltu.DM.01G048070.2	Solver.v1.01_VERG090360	Soltu.DM1S1.01G047030	P-loop containing nucleoside triphosphate hydrolases superfamily protein
Soltu.DM.01G048080.1	Solver.v1.01_VERG090370	Soltu.DM1S1.01G047040	carboxyesterase
Soltu.DM.01G048090.1	Solver.v1.01_VERG090380	Soltu.DM1S1.01G047050	carboxyesterase
Soltu.DM.01G048100.1	Solver.v1.01_VERG090390	Soltu.DM1S1.01G047060	alpha/beta-Hydrolases superfamily protein
Soltu.DM.01G048110.1	Solver.v1.01_VERG090410	Soltu.DM1S1.01G047070	alpha/beta-Hydrolases superfamily protein
Soltu.DM.01G048120.1	Solver.v1.01_VERG090440	Soltu.DM1S1.01G047140	alpha/beta-Hydrolases superfamily protein
Soltu.DM.01G048130.1	Solver.v1.01_VERG090420	Soltu.DM1S1.01G047120	alpha/beta-Hydrolases superfamily protein
Soltu.DM.01G048140.1	Solver.v1.01_VERG090430	Soltu.DM1S1.01G047130	alpha/beta-Hydrolases superfamily protein
Soltu.DM.01G048160.1	Solver.v1.01_VERG090450	Soltu.DM1S1.01G047150	presequence protease
Soltu.DM.01G048170.2	Solver.v1.01_VERG090460	Soltu.DM1S1.01G047160	Cyclin-dependent kinase inhibitor family protein
Soltu.DM.01G048180.1	Solver.v1.01_VERG090470	Soltu.DM1S1.01G047170	Protein of unknown function DUF829, transmembrane
Soltu.DM.01G048190.1	Solver.v1.01_VERG090480	Soltu.DM1S1.01G047180	nitrite reductase
Soltu.DM.01G048200.1	Solver.v1.01_VERG090490	Soltu.DM1S1.01G047190	GDSL-like Lipase/Acylhydrolase superfamily protein
Soltu.DM.01G048210.1	Solver.v1.01_VERG090500	Soltu.DM1S1.01G047200	embryo defective
Soltu.DM.01G048220.1	Solver.v1.01_VERG090510	Soltu.DM1S1.01G047210	oxidoreductases, acting on the aldehyde or oxo group of donors, NAD or NADP as acceptor;copper ion binding
Soltu.DM.01G048230.1	Solver.v1.01_VERG090520	Soltu.DM1S1.01G047220	phragmoplast orienting kinesin
Soltu.DM.01G048240.1	Soltu.DM1S1.01G047230	methyl esterase
Soltu.DM.01G048250.1	Soltu.DM1S1.01G047240	methyl esterase
Soltu.DM.01G048310.1	Soltu.DM1S1.01G047270	methyl esterase
Soltu.DM.01G048320.1	Solver.v1.01_VERG090570	Soltu.DM1S1.01G047280	methyl esterase
Soltu.DM.01G048330.1	Solver.v1.01_VERG090580	Soltu.DM1S1.01G047290	methyl esterase
Soltu.DM.01G048350.1	Solver.v1.01_VERG090600	Soltu.DM1S1.01G047310	methyl esterase
Soltu.DM.01G048400.1	Solver.v1.01_VERG090630	Soltu.DM1S1.01G047340	methyl esterase
Soltu.DM.01G048390.1	Solver.v1.01_VERG090690	Soltu.DM1S1.01G047330	methyl esterase
Soltu.DM.01G048420.1	Soltu.DM1S1.01G047360	methyl esterase
Soltu.DM.01G048440.1	Solver.v1.01_VERG090660	ATP-dependent caseinolytic (Clp) protease/crotonase family protein
Soltu.DM.01G048430.1	Soltu.DM1S1.01G047390	beta-hydroxyisobutyryl-CoA hydrolase
Soltu.DM.01G048520.1	Solver.v1.01_VERG090700	Soltu.DM1S1.01G047440	methyl esterase
Soltu.DM.01G048530.1	Soltu.DM1S1.01G047450	methyl esterase
Soltu.DM.01G048540.1	Solver.v1.01_VERG090720	Soltu.DM1S1.01G047460	transmembrane kinase
Soltu.DM.01G048550.1	Solver.v1.01_VERG090730	Soltu.DM1S1.01G047470	transmembrane kinase
Soltu.DM.01G048560.1	Solver.v1.01_VERG090740	Soltu.DM1S1.01G047480	2-oxoglutarate (2OG) and Fe(II)-dependent oxygenase superfamily protein
Soltu.DM.01G048570.1	Solver.v1.01_VERG090760	Soltu.DM1S1.01G047490	2-oxoglutarate (2OG) and Fe(II)-dependent oxygenase superfamily protein
Soltu.DM.01G048580.1	Solver.v1.01_VERG090770	Soltu.DM1S1.01G047500	conserved hypothetical protein
Soltu.DM.01G048600.1	Solver.v1.01_VERG090790	Soltu.DM1S1.01G047520	maternal effect embryo arrest
Soltu.DM.01G048610.1	Solver.v1.01_VERG090800	Soltu.DM1S1.01G047530	Phox-associated domain;Phox-like;Sorting nexin, C-terminal
Soltu.DM.01G048620.1	Soltu.DM1S1.01G047550	Phox-associated domain;Phox-like;Sorting nexin, C-terminal
Soltu.DM.01G048640.1	Soltu.DM1S1.01G047570	AP2/B3-like transcriptional factor family protein
Soltu.DM.01G048650.1	Solver.v1.01_VERG090840	Soltu.DM1S1.01G047580	hypothetical protein
Soltu.DM.01G048660.1	Solver.v1.01_VERG090850	Phox-associated domain;Phox-like;Sorting nexin, C-terminal
Soltu.DM.01G048680.1	Solver.v1.01_VERG090870	Soltu.DM1S1.01G047590	hypothetical protein
Soltu.DM.01G048700.1	Soltu.DM1S1.01G047600	transcriptional factor B3 family protein
Soltu.DM.01G048710.1	Solver.v1.01_VERG090890	cytochrome b6f complex subunit (petM), putative
Soltu.DM.01G048720.1	Solver.v1.01_VERG090900	Soltu.DM1S1.01G047620	Arabinanase/levansucrase/invertase
Soltu.DM.01G048730.1	Solver.v1.01_VERG090910	Soltu.DM1S1.01G047630	Pentatricopeptide repeat (PPR) superfamily protein
Soltu.DM.01G048740.5	Solver.v1.01_VERG090930	Soltu.DM1S1.01G047640	target of rapamycin
Soltu.DM.01G048750.1	Solver.v1.01_VERG090950	Soltu.DM1S1.01G047650	extra-large G-protein
Soltu.DM.01G048760.1	Solver.v1.01_VERG090960	Soltu.DM1S1.01G047660	Transducin/WD40 repeat-like superfamily protein
Soltu.DM.01G048770.1	Solver.v1.01_VERG090970	Soltu.DM1S1.01G047670	clast3-related
Soltu.DM.01G048780.1	Solver.v1.01_VERG090980	Soltu.DM1S1.01G047700	allene oxide synthase
Soltu.DM.01G048790.1	Solver.v1.01_VERG091000	allene oxide synthase
Soltu.DM.01G048810.1	Solver.v1.01_VERG091010	Soltu.DM1S1.01G047750	cold-regulated 413-plasma membrane
Soltu.DM.01G048820.2	Solver.v1.01_VERG091020	Soltu.DM1S1.01G047760	long-chain acyl-CoA synthetase
Soltu.DM.01G048830.1	Solver.v1.01_VERG091030	Soltu.DM1S1.01G047770	RING/U-box superfamily protein
Soltu.DM.01G048850.1	Solver.v1.01_VERG091050	Soltu.DM1S1.01G047780	Cysteine/Histidine-rich C1 domain family protein
Soltu.DM.01G048860.1	Solver.v1.01_VERG091060	Soltu.DM1S1.01G047790	DUF4228 domain containing protein
Soltu.DM.01G048870.1	Solver.v1.01_VERG091070	Soltu.DM1S1.01G047800	plastid division2
Soltu.DM.01G048880.1	Solver.v1.01_VERG091080	Soltu.DM1S1.01G047810	Protein of unknown function, DUF547
Soltu.DM.01G048890.1	Solver.v1.01_VERG091090	Soltu.DM1S1.01G047820	hypothetical protein
Soltu.DM.01G048910.2	Solver.v1.01_VERG091100	Soltu.DM1S1.01G047830	S-adenosyl-L-methionine-dependent methyltransferases superfamily protein
Soltu.DM.01G048930.1	Solver.v1.01_VERG091110	Soltu.DM1S1.01G047850	4-hydroxy-3-methylbut-2-enyl diphosphate reductase
Soltu.DM.01G048940.1	Solver.v1.01_VERG091120	Soltu.DM1S1.01G047860	MATE efflux family protein
Soltu.DM.01G048960.1	Solver.v1.01_VERG091130	Soltu.DM1S1.01G047870	MATE efflux family protein
Soltu.DM.01G048990.1	Solver.v1.01_VERG091140	Soltu.DM1S1.01G047880	cytochrome c biogenesis protein family
Soltu.DM.01G049000.1	Solver.v1.01_VERG091160	Soltu.DM1S1.01G047900	transducin family protein / WD-40 repeat family protein
Soltu.DM.01G049010.1	Solver.v1.01_VERG091170	Soltu.DM1S1.01G047910	Tyrosyl-tRNA synthetase, class Ib, bacterial/mitochondrial
Soltu.DM.01G049020.1	Solver.v1.01_VERG091180	Soltu.DM1S1.01G047920	lysophosphatidyl acyltransferase
Soltu.DM.01G049030.1	Solver.v1.01_VERG091190	Soltu.DM1S1.01G047930	Protein of unknown function (DUF677)
Soltu.DM.01G049040.1	Solver.v1.01_VERG091200	Soltu.DM1S1.01G047940	Bifunctional inhibitor/lipid-transfer protein/seed storage 2S albumin superfamily protein
Soltu.DM.01G049070.1	Solver.v1.01_VERG091210	Soltu.DM1S1.01G047950	hypothetical protein
Soltu.DM.01G049090.1	Solver.v1.01_VERG091220	Homeodomain-like/winged-helix DNA-binding family protein
Soltu.DM.01G049100.1	Solver.v1.01_VERG091230	Soltu.DM1S1.01G047980	CDC68-related
Soltu.DM.01G049110.1	Solver.v1.01_VERG091240	Quinone reductase family protein
Soltu.DM.01G049120.1	Solver.v1.01_VERG091250	Soltu.DM1S1.01G047990	dolichyl-diphosphooligosaccharide-protein glycosyltransferase 48kDa subunit family protein
Soltu.DM.01G049140.1	Solver.v1.01_VERG091260	Quinone reductase family protein
Soltu.DM.01G049150.1	Solver.v1.01_VERG091270	Soltu.DM1S1.01G048010	PPPDE putative thiol peptidase family protein
Soltu.DM.01G049170.1	Solver.v1.01_VERG091290	pfkB-like carbohydrate kinase family protein
Soltu.DM.01G049180.1	Solver.v1.01_VERG091300	Soltu.DM1S1.01G048040	polyol/monosaccharide transporter
Soltu.DM.01G049190.1	Solver.v1.01_VERG091310	Soltu.DM1S1.01G048050	conserved hypothetical protein
Soltu.DM.01G049200.1	Solver.v1.01_VERG091320	conserved hypothetical protein
Soltu.DM.01G049220.1	Soltu.DM1S1.01G048060	hypothetical protein
Soltu.DM.01G049230.1	Solver.v1.01_VERG091340	Soltu.DM1S1.01G048120	conserved hypothetical protein
Soltu.DM.01G049270.1	Soltu.DM1S1.01G048110	hypothetical protein
Soltu.DM.01G049280.1	Solver.v1.01_VERG091350	Soltu.DM1S1.01G048080	conserved hypothetical protein
Soltu.DM.01G049290.1	Solver.v1.01_VERG091360	Soltu.DM1S1.01G048140	DNA-binding family protein
Soltu.DM.01G049300.3	Solver.v1.01_VERG091370	Soltu.DM1S1.01G048150	RAB GTPase homolog G3F
Soltu.DM.01G049310.1	Solver.v1.01_VERG091380	Soltu.DM1S1.01G048160	Protein kinase superfamily protein
Soltu.DM.01G049320.1	Solver.v1.01_VERG091390	Soltu.DM1S1.01G048170	coatomer gamma-2 subunit, putative / gamma-2 coat protein, putative / gamma-2 COP, putative
Soltu.DM.01G049330.1	Solver.v1.01_VERG091400	Soltu.DM1S1.01G048180	Mitochondrial transcription termination factor family protein
Soltu.DM.01G049340.1	Solver.v1.01_VERG091410	Soltu.DM1S1.01G048190	GTP binding protein beta
Soltu.DM.01G049350.1	Solver.v1.01_VERG091420	Soltu.DM1S1.01G048200	O-Glycosyl hydrolases family 17 protein
Soltu.DM.01G049360.2	Solver.v1.01_VERG091430	Soltu.DM1S1.01G048210	cyclase associated protein
Soltu.DM.01G049370.1	Solver.v1.01_VERG091440	Soltu.DM1S1.01G048220	Protein kinase superfamily protein
Soltu.DM.01G049380.1	Solver.v1.01_VERG091450	Soltu.DM1S1.01G048230	BTB/POZ domain-containing protein
Soltu.DM.01G049390.2	Solver.v1.01_VERG091460	Soltu.DM1S1.01G048240	Erythronate-4-phosphate dehydrogenase family protein
Soltu.DM.01G049400.1	Solver.v1.01_VERG091470	Soltu.DM1S1.01G048250	Alpha-helical ferredoxin
Soltu.DM.01G049410.1	Solver.v1.01_VERG091480	Soltu.DM1S1.01G048260	Mitochondrial transcription termination factor family protein
Soltu.DM.01G049420.1	Solver.v1.01_VERG091490	Soltu.DM1S1.01G048270	Clathrin adaptor complex small chain family protein
Soltu.DM.01G049430.1	Solver.v1.01_VERG091500	Soltu.DM1S1.01G048280	Leucine-rich repeat protein kinase family protein
Soltu.DM.01G049440.1	Solver.v1.01_VERG091510	Soltu.DM1S1.01G048290	cold, circadian rhythm, and rna binding
Soltu.DM.01G049450.1	Solver.v1.01_VERG091520	Soltu.DM1S1.01G048300	RAD-like
Soltu.DM.01G049460.1	Solver.v1.01_VERG091530	Soltu.DM1S1.01G048310	conserved hypothetical protein
Soltu.DM.01G049480.1	Solver.v1.01_VERG091580	Soltu.DM1S1.01G048330	RAD-like
Soltu.DM.01G049490.1	Solver.v1.01_VERG091590	Soltu.DM1S1.01G048340	cryptochrome-interacting basic-helix-loop-helix
Soltu.DM.01G049500.1	Solver.v1.01_VERG091600	Soltu.DM1S1.01G048350	Adenine nucleotide alpha hydrolases-like superfamily protein
Soltu.DM.01G049510.1	Solver.v1.01_VERG091540	Soltu.DM1S1.01G048360	alpha/beta-Hydrolases superfamily protein
Soltu.DM.01G049530.1	Solver.v1.01_VERG091620	hypothetical protein
Soltu.DM.01G049540.1	Solver.v1.01_VERG091630	Soltu.DM1S1.01G048370	pectinesterase
Soltu.DM.01G049550.1	Solver.v1.01_VERG091640	Soltu.DM1S1.01G048380	syntaxin of plants
Soltu.DM.01G049560.1	Solver.v1.01_VERG091650	Soltu.DM1S1.01G048390	Major facilitator superfamily protein
Soltu.DM.01G049570.2	Solver.v1.01_VERG091660	Soltu.DM1S1.01G048400	endoplasmatic reticulum retrieval protein 1B
Soltu.DM.01G049580.1	Solver.v1.01_VERG091670	Soltu.DM1S1.01G048410	F-box family protein
Soltu.DM.01G049590.2	Solver.v1.01_VERG091680	Soltu.DM1S1.01G048420	Glucose-1-phosphate adenylyltransferase family protein
Soltu.DM.01G049600.1	Solver.v1.01_VERG091700	Soltu.DM1S1.01G048430	conserved hypothetical protein
Soltu.DM.01G049610.1	Solver.v1.01_VERG091710	Soltu.DM1S1.01G048440	conserved hypothetical protein
Soltu.DM.01G049620.1	Solver.v1.01_VERG091720	Soltu.DM1S1.01G048450	conserved hypothetical protein
Soltu.DM.01G049630.1	Solver.v1.01_VERG091730	Soltu.DM1S1.01G048460	conserved hypothetical protein
Soltu.DM.01G049650.2	Solver.v1.01_VERG091740	Soltu.DM1S1.01G048480	thymidylate synthase
Soltu.DM.01G049660.2	Solver.v1.01_VERG091750	Soltu.DM1S1.01G048490	thymidylate synthase
Soltu.DM.01G049670.1	Soltu.DM1S1.01G048500	Pyridoxal-dependent decarboxylase family protein
Soltu.DM.01G049680.1	Solver.v1.01_VERG091760	Soltu.DM1S1.01G048510	SEC14-like
Soltu.DM.01G049690.1	Solver.v1.01_VERG091770	Soltu.DM1S1.01G048520	Sec14p-like phosphatidylinositol transfer family protein
Soltu.DM.01G049720.1	Solver.v1.01_VERG091790	Soltu.DM1S1.01G048530	G-box binding factor
Soltu.DM.01G049730.2	Solver.v1.01_VERG091800	Soltu.DM1S1.01G048540	DNAJ heat shock N-terminal domain-containing protein
Soltu.DM.01G049740.2	Solver.v1.01_VERG091810	conserved hypothetical protein
Soltu.DM.01G049750.1	Solver.v1.01_VERG091820	Soltu.DM1S1.01G048550	RING/U-box superfamily protein
Soltu.DM.01G049760.1	Soltu.DM1S1.01G048560	dehydrin LEA
Soltu.DM.01G049770.1	Solver.v1.01_VERG091830	Soltu.DM1S1.01G048570	myo-inositol monophosphatase like
Soltu.DM.01G049780.1	Solver.v1.01_VERG091840	Soltu.DM1S1.01G048580	AAA-type ATPase family protein
Soltu.DM.01G049790.1	Soltu.DM1S1.01G048590	early nodulin-like protein
Soltu.DM.01G049800.2	Solver.v1.01_VERG091860	Soltu.DM1S1.01G048600	SUMO-activating enzyme
Soltu.DM.01G049810.1	Solver.v1.01_VERG091850	Soltu.DM1S1.01G048610	Malectin/receptor-like protein kinase family protein
Soltu.DM.01G049820.2	Solver.v1.01_VERG091870	Soltu.DM1S1.01G048620	SNF2 domain-containing protein / helicase domain-containing protein
Soltu.DM.01G049830.1	Solver.v1.01_VERG091880	Soltu.DM1S1.01G048630	BEL1-like homeodomain
Soltu.DM.01G049850.1	Solver.v1.01_VERG091900	Soltu.DM1S1.01G048650	beta-galactosidase
Soltu.DM.01G049860.1	Solver.v1.01_VERG091910	Soltu.DM1S1.01G048670	pentatricopeptide (PPR) repeat-containing protein
Soltu.DM.01G049840.2	Solver.v1.01_VERG091890	Soltu.DM1S1.01G048680	RNA-binding (RRM/RBD/RNP motifs) family protein
Soltu.DM.01G049870.1	Solver.v1.01_VERG091920	Soltu.DM1S1.01G048790	PHD finger family protein / bromo-adjacent homology (BAH) domain-containing protein
Soltu.DM.01G049880.2	Solver.v1.01_VERG091930	Soltu.DM1S1.01G048800	Transducin/WD40 repeat-like superfamily protein
Soltu.DM.01G049890.1	Solver.v1.01_VERG091950	Soltu.DM1S1.01G048810	purple acid phosphatase
Soltu.DM.01G049900.1	Solver.v1.01_VERG091960	Soltu.DM1S1.01G048820	purple acid phosphatase
Soltu.DM.01G049910.1	Solver.v1.01_VERG091970	Soltu.DM1S1.01G048830	RING/U-box superfamily protein
Soltu.DM.01G049920.1	Solver.v1.01_VERG091980	Soltu.DM1S1.01G048840	RING/U-box superfamily protein
Soltu.DM.01G049930.1	Solver.v1.01_VERG091990	Soltu.DM1S1.01G048850	Papain family cysteine protease
Soltu.DM.01G049940.1	Solver.v1.01_VERG092000	Soltu.DM1S1.01G048860	vacuolar proton ATPase A3
Soltu.DM.01G049950.1	Solver.v1.01_VERG092010	Soltu.DM1S1.01G048870	Minichromosome maintenance (MCM2/3/5) family protein
Soltu.DM.01G049960.1	Solver.v1.01_VERG092020	Soltu.DM1S1.01G048880	Lateral root primordium (LRP) protein-related
Soltu.DM.01G049980.1	Solver.v1.01_VERG092030	Soltu.DM1S1.01G048890	conserved hypothetical protein
Soltu.DM.01G049990.1	Solver.v1.01_VERG092040	Soltu.DM1S1.01G048900	conserved hypothetical protein
Soltu.DM.01G050000.1	Solver.v1.01_VERG092050	Soltu.DM1S1.01G048910	hypothetical protein
Soltu.DM.01G050010.1	Solver.v1.01_VERG092060	Soltu.DM1S1.01G048920	B-box zinc finger family protein
Soltu.DM.01G050020.2	Solver.v1.01_VERG092070	Soltu.DM1S1.01G048930	Kinesin motor family protein
Soltu.DM.01G050030.1	Solver.v1.01_VERG092080	Soltu.DM1S1.01G048940	terminal EAR1-like
Soltu.DM.01G050040.1	Solver.v1.01_VERG092090	Soltu.DM1S1.01G048950	terminal EAR1-like
Soltu.DM.01G050050.1	Solver.v1.01_VERG092100	Soltu.DM1S1.01G048960	MEI2 C-terminal RRM only like
Soltu.DM.01G050060.1	Solver.v1.01_VERG092110	Soltu.DM1S1.01G048970	MEI2 C-terminal RRM only like
Soltu.DM.01G050070.1	Solver.v1.01_VERG092120	Soltu.DM1S1.01G048980	MEI2 C-terminal RRM only like
Soltu.DM.01G050080.1	Solver.v1.01_VERG092130	Soltu.DM1S1.01G048990	terminal EAR1-like
Soltu.DM.01G050090.1	Solver.v1.01_VERG092140	Soltu.DM1S1.01G049000	RNA-binding CRS1 / YhbY (CRM) domain protein
Soltu.DM.01G050100.1	Solver.v1.01_VERG092150	Soltu.DM1S1.01G049010	MATE efflux family protein
Soltu.DM.01G050120.1	Solver.v1.01_VERG092160	Soltu.DM1S1.01G049020	MATE efflux family protein
Soltu.DM.01G050130.3	Solver.v1.01_VERG092170	Soltu.DM1S1.01G049030	squalene synthase
Soltu.DM.01G050140.1	Solver.v1.01_VERG092180	Soltu.DM1S1.01G049040	SH3 domain-containing protein
Soltu.DM.01G050150.1	Solver.v1.01_VERG092190	Soltu.DM1S1.01G049050	GATA transcription factor
Soltu.DM.01G050160.1	Solver.v1.01_VERG092200	Soltu.DM1S1.01G049060	Protein of unknown function (DUF1640)
Soltu.DM.01G050180.1	Soltu.DM1S1.01G049080	damaged DNA binding;DNA-directed DNA polymerases
Soltu.DM.01G050190.1	Solver.v1.01_VERG092220	Soltu.DM1S1.01G049090	glycosyl hydrolase 9B18
Soltu.DM.01G050200.2	Solver.v1.01_VERG092230	Soltu.DM1S1.01G049100	conserved hypothetical protein
Soltu.DM.01G050210.2	Soltu.DM1S1.01G049110	fructose-bisphosphate aldolase
Soltu.DM.01G050220.1	Solver.v1.01_VERG092250	Soltu.DM1S1.01G049120	B-box type zinc finger family protein
Soltu.DM.01G050230.1	Solver.v1.01_VERG092260	Soltu.DM1S1.01G049130	ATP binding microtubule motor family protein
Soltu.DM.01G050240.1	Soltu.DM1S1.01G049140	LYR family of Fe/S cluster biogenesis protein
Soltu.DM.01G050250.2	Solver.v1.01_VERG092270	Soltu.DM1S1.01G049150	Ribosomal protein S31e domain containing protein
Soltu.DM.01G050260.1	Solver.v1.01_VERG092280	Soltu.DM1S1.01G049160	ubiquitin fusion degradation
Soltu.DM.01G050270.2	Solver.v1.01_VERG092290	Soltu.DM1S1.01G049170	ubiquitin fusion degradation
Soltu.DM.01G050280.1	Solver.v1.01_VERG092300	Soltu.DM1S1.01G049180	arginine decarboxylase
Soltu.DM.01G050290.1	Solver.v1.01_VERG092310	Soltu.DM1S1.01G049190	NAD(P)-linked oxidoreductase superfamily protein
Soltu.DM.01G050310.1	Solver.v1.01_VERG092320	Soltu.DM1S1.01G049210	3-oxo-5-alpha-steroid 4-dehydrogenase family protein
Soltu.DM.01G050320.1	Solver.v1.01_VERG092340	Soltu.DM1S1.01G049230	basic pentacysteine
Soltu.DM.01G050330.2	Solver.v1.01_VERG092360	Soltu.DM1S1.01G049240	Basic-leucine zipper (bZIP) transcription factor family protein
Soltu.DM.01G050340.1	Solver.v1.01_VERG092370	Soltu.DM1S1.01G049250	FMN-linked oxidoreductases superfamily protein
Soltu.DM.01G050350.1	Solver.v1.01_VERG092380	Soltu.DM1S1.01G049260	ENTH/VHS family protein
Soltu.DM.01G050360.1	Solver.v1.01_VERG092390	Soltu.DM1S1.01G049270	ENTH/VHS family protein
Soltu.DM.01G050370.1	Solver.v1.01_VERG092400	Soltu.DM1S1.01G049280	GLN phosphoribosyl pyrophosphate amidotransferase
Soltu.DM.01G050380.1	Solver.v1.01_VERG092410	Soltu.DM1S1.01G049290	peptidylprolyl cis/trans isomerase, NIMA-interacting
Soltu.DM.01G050390.1	Solver.v1.01_VERG092430	Soltu.DM1S1.01G049300	ribosome-binding factor A family protein
Soltu.DM.01G050400.1	Solver.v1.01_VERG092440	Soltu.DM1S1.01G049310	SAUR-like auxin-responsive protein family
Soltu.DM.01G050410.1	Solver.v1.01_VERG092450	SAUR-like auxin-responsive protein family
Soltu.DM.01G050480.1	Solver.v1.01_VERG092560	Soltu.DM1S1.01G049390	hypothetical protein
Soltu.DM.01G050490.1	Solver.v1.01_VERG092650	SAUR-like auxin-responsive protein family
Soltu.DM.01G050510.3	Solver.v1.01_VERG092660	Soltu.DM1S1.01G049400	RNA-binding (RRM/RBD/RNP motifs) family protein
Soltu.DM.01G050520.1	Solver.v1.01_VERG092710	SAUR-like auxin-responsive protein family
Soltu.DM.01G050530.1	Soltu.DM1S1.01G049410	hypothetical protein
Soltu.DM.01G050540.1	Solver.v1.01_VERG092770	Soltu.DM1S1.01G049330	DWNN domain, a CCHC-type zinc finger
Soltu.DM.01G050560.1	Solver.v1.01_VERG092780	Soltu.DM1S1.01G049430	Prefoldin chaperone subunit family protein
Soltu.DM.01G050570.1	Solver.v1.01_VERG092810	Soltu.DM1S1.01G049440	ATP-dependent RNA helicase, putative
Soltu.DM.01G050580.1	Solver.v1.01_VERG092820	SAUR-like auxin-responsive protein family
Soltu.DM.01G050600.1	Solver.v1.01_VERG092840	Soltu.DM1S1.01G049450	plasma membrane intrinsic protein 2;8
Soltu.DM.01G050610.1	Solver.v1.01_VERG092860	Soltu.DM1S1.01G049460	Pentatricopeptide repeat (PPR) superfamily protein
Soltu.DM.01G050620.2	Solver.v1.01_VERG092870	Soltu.DM1S1.01G049470	Transducin/WD40 repeat-like superfamily protein
Soltu.DM.01G050630.1	Solver.v1.01_VERG092890	Soltu.DM1S1.01G049480	Calcium-binding EF-hand family protein
Soltu.DM.01G050640.1	Solver.v1.01_VERG092900	Soltu.DM1S1.01G049490	methylthioadenosine nucleosidase
Soltu.DM.01G050650.1	Solver.v1.01_VERG092910	Soltu.DM1S1.01G049500	Chalcone and stilbene synthase family protein
Soltu.DM.01G050660.1	Solver.v1.01_VERG092920	Soltu.DM1S1.01G049510	GAST1 protein homolog
Soltu.DM.01G050670.1	Solver.v1.01_VERG092930	Soltu.DM1S1.01G049520	ER lumen protein retaining receptor family protein
Soltu.DM.01G050680.1	Solver.v1.01_VERG092940	Soltu.DM1S1.01G049530	Plant neutral invertase family protein
Soltu.DM.01G050700.2	Solver.v1.01_VERG092960	Soltu.DM1S1.01G049540	triosephosphate isomerase
Soltu.DM.01G050710.1	Solver.v1.01_VERG092970	Soltu.DM1S1.01G049550	basic helix-loop-helix (bHLH) DNA-binding superfamily protein
Soltu.DM.01G050720.1	Solver.v1.01_VERG092980	Soltu.DM1S1.01G049560	XAP5 family protein
Soltu.DM.01G050730.1	Solver.v1.01_VERG092990	Soltu.DM1S1.01G049570	Translocon-associated protein (TRAP), alpha subunit
Soltu.DM.01G050740.2	Solver.v1.01_VERG093000	Soltu.DM1S1.01G049580	proline-rich protein
Soltu.DM.01G050750.1	Solver.v1.01_VERG093010	Soltu.DM1S1.01G049590	rotamase CYP
Soltu.DM.01G050760.2	Solver.v1.01_VERG093030	Soltu.DM1S1.01G049600	Protein of unknown function (DUF803)
Soltu.DM.01G050770.1	Solver.v1.01_VERG093040	Soltu.DM1S1.01G049610	Pollen Ole e 1 allergen and extensin family protein
Soltu.DM.01G050780.1	Soltu.DM1S1.01G049620	Amidase family protein
Soltu.DM.01G050790.1	Soltu.DM1S1.01G049630	Amidase family protein
Soltu.DM.01G050800.1	Solver.v1.01_VERG093070	Soltu.DM1S1.01G049640	Amidase family protein
Soltu.DM.01G050810.1	Solver.v1.01_VERG093080	Soltu.DM1S1.01G049650	Disease resistance-responsive (dirigent-like protein) family protein
Soltu.DM.01G050820.1	Solver.v1.01_VERG093090	Soltu.DM1S1.01G049660	Disease resistance-responsive (dirigent-like protein) family protein
Soltu.DM.01G050830.1	Solver.v1.01_VERG093100	Soltu.DM1S1.01G049670	translocon outer complex protein
Soltu.DM.01G050840.1	Solver.v1.01_VERG093110	Soltu.DM1S1.01G049680	PLC-like phosphodiesterases superfamily protein
Soltu.DM.01G050850.1	Solver.v1.01_VERG093120	Soltu.DM1S1.01G049690	PLC-like phosphodiesterases superfamily protein
Soltu.DM.01G050860.1	Solver.v1.01_VERG093130	Soltu.DM1S1.01G049700	armadillo repeat only
Soltu.DM.01G050890.1	Solver.v1.01_VERG093160	Soltu.DM1S1.01G049730	like AUXIN RESISTANT
Soltu.DM.01G050910.1	Solver.v1.01_VERG093170	Soltu.DM1S1.01G049740	Pathogenesis-related thaumatin superfamily protein
Soltu.DM.01G050930.1	Solver.v1.01_VERG093180	Soltu.DM1S1.01G049750	Pathogenesis-related thaumatin superfamily protein
Soltu.DM.01G050940.1	Solver.v1.01_VERG093190	Soltu.DM1S1.01G049760	Major facilitator superfamily protein
Soltu.DM.01G050950.1	Solver.v1.01_VERG093200	Soltu.DM1S1.01G049770	Cyclophilin-like peptidyl-prolyl cis-trans isomerase family protein
Soltu.DM.01G050960.1	Solver.v1.01_VERG093210	Soltu.DM1S1.01G049780	Plasma-membrane choline transporter family protein
Soltu.DM.01G050970.1	Solver.v1.01_VERG093220	actin depolymerizing factor
Soltu.DM.01G050980.1	Solver.v1.01_VERG093230	Soltu.DM1S1.01G049790	subtilisin-like serine protease
Soltu.DM.01G050990.1	Solver.v1.01_VERG093260	Soltu.DM1S1.01G049810	Protein prenylyltransferase superfamily protein
Soltu.DM.01G051000.1	Solver.v1.01_VERG093280	Soltu.DM1S1.01G049830	Tetratricopeptide repeat (TPR)-like superfamily protein
Soltu.DM.01G051010.1	Solver.v1.01_VERG093290	Soltu.DM1S1.01G049840	Senescence/dehydration-associated protein-related
Soltu.DM.01G051030.1	Solver.v1.01_VERG093300	Soltu.DM1S1.01G049850	Pentatricopeptide repeat (PPR) superfamily protein
Soltu.DM.01G051040.1	Solver.v1.01_VERG093350	Soltu.DM1S1.01G049870	myb domain protein
Soltu.DM.01G051050.1	Solver.v1.01_VERG093360	Soltu.DM1S1.01G049880	ascorbate peroxidase
Soltu.DM.01G051060.2	Solver.v1.01_VERG093370	Soltu.DM1S1.01G049900	synaptotagmin A
Soltu.DM.01G051070.1	Solver.v1.01_VERG093380	Soltu.DM1S1.01G049910	HEAT repeat ;HECT-domain (ubiquitin-transferase)
Soltu.DM.01G051090.1	Solver.v1.01_VERG093410	Soltu.DM1S1.01G049950	glycosyl hydrolase family 35 protein
Soltu.DM.01G051100.1	Solver.v1.01_VERG093420	Soltu.DM1S1.01G049960	minichromosome maintenance
Soltu.DM.01G051110.3	Solver.v1.01_VERG093430	Soltu.DM1S1.01G049970	RAC-like
Soltu.DM.01G051120.2	Solver.v1.01_VERG093440	Soltu.DM1S1.01G049980	Protein kinase protein with adenine nucleotide alpha hydrolases-like domain
Soltu.DM.01G051130.1	Solver.v1.01_VERG093450	Soltu.DM1S1.01G049990	Basic-leucine zipper (bZIP) transcription factor family protein
Soltu.DM.01G051140.1	Solver.v1.01_VERG093460	Soltu.DM1S1.01G050000	Transducin family protein / WD-40 repeat family protein
Soltu.DM.01G051150.1	Solver.v1.01_VERG093470	Soltu.DM1S1.01G050010	farnesylated protein
Soltu.DM.01G051160.1	Solver.v1.01_VERG093480	Soltu.DM1S1.01G050020	SBP (S-ribonuclease binding protein) family protein
Soltu.DM.01G051170.1	Solver.v1.01_VERG093490	Soltu.DM1S1.01G050030	high-affinity nickel-transport family protein
Soltu.DM.01G051180.1	Solver.v1.01_VERG093500	Soltu.DM1S1.01G050040	hydroxypyruvate reductase
Soltu.DM.01G051190.1	Solver.v1.01_VERG093510	Soltu.DM1S1.01G050050	E3 ubiquitin ligase SCF complex subunit SKP1/ASK1 family protein
Soltu.DM.01G051200.1	Solver.v1.01_VERG093520	Soltu.DM1S1.01G050060	E3 ubiquitin ligase SCF complex subunit SKP1/ASK1 family protein
Soltu.DM.01G051210.1	Solver.v1.01_VERG093540	Soltu.DM1S1.01G050070	plasma membrane intrinsic protein
Soltu.DM.01G051220.1	Solver.v1.01_VERG093550	Soltu.DM1S1.01G050080	Protein of unknown function (DUF1279)
Soltu.DM.01G051230.1	Solver.v1.01_VERG093560	Soltu.DM1S1.01G050090	ubiquitin-conjugating enzyme
Soltu.DM.01G051240.1	Solver.v1.01_VERG093570	Soltu.DM1S1.01G050100	SNARE-like superfamily protein
Soltu.DM.01G051250.1	Solver.v1.01_VERG093580	Soltu.DM1S1.01G050110	PAM domain (PCI/PINT associated module) protein
Soltu.DM.01G051260.1	Solver.v1.01_VERG093590	Soltu.DM1S1.01G050120	PAM domain (PCI/PINT associated module) protein
Soltu.DM.01G051270.1	Solver.v1.01_VERG093600	Soltu.DM1S1.01G050130	translation initiation factor 3 (IF-3) family protein
Soltu.DM.01G051280.1	Solver.v1.01_VERG093610	Soltu.DM1S1.01G050140	Protein phosphatase 2C family protein
Soltu.DM.01G051290.1	Solver.v1.01_VERG093620	Soltu.DM1S1.01G050150	Protein of unknown function (DUF630 and DUF632)
Soltu.DM.01G051300.1	Solver.v1.01_VERG093630	Soltu.DM1S1.01G050160	Protein of unknown function (DUF3353)
Soltu.DM.01G051310.2	Solver.v1.01_VERG093640	Soltu.DM1S1.01G050170	ATPase, V1 complex, subunit B protein
Soltu.DM.01G051320.1	Solver.v1.01_VERG093650	Soltu.DM1S1.01G050190	Protein of unknown function (DUF616)
Soltu.DM.01G051330.2	Solver.v1.01_VERG093660	Soltu.DM1S1.01G050200	transportin
Soltu.DM.01G051340.1	Solver.v1.01_VERG093670	Soltu.DM1S1.01G050210	Protein phosphatase 2A regulatory B subunit family protein
Soltu.DM.01G051350.1	Solver.v1.01_VERG093680	Soltu.DM1S1.01G050220	Amino acid permease family protein
Soltu.DM.01G051360.1	Solver.v1.01_VERG093690	Soltu.DM1S1.01G050230	Ribosomal L18p/L5e family protein
Soltu.DM.01G051370.1	Solver.v1.01_VERG093700	Soltu.DM1S1.01G050240	hypothetical protein
Soltu.DM.01G051390.1	Solver.v1.01_VERG093720	Soltu.DM1S1.01G050260	sterol methyltransferase
Soltu.DM.01G051400.1	Solver.v1.01_VERG093730	Soltu.DM1S1.01G050270	Major facilitator superfamily protein
Soltu.DM.01G051410.1	Solver.v1.01_VERG093740	Soltu.DM1S1.01G050280	Eukaryotic aspartyl protease family protein
Soltu.DM.01G051420.4	Solver.v1.01_VERG093750	Soltu.DM1S1.01G050290	Transducin/WD40 repeat-like superfamily protein
Soltu.DM.01G051430.1	Solver.v1.01_VERG093760	Soltu.DM1S1.01G050300	Ataxia telangiectasia-mutated and RAD3-related
Soltu.DM.01G051440.1	Solver.v1.01_VERG093770	Soltu.DM1S1.01G050310	ACT-like protein tyrosine kinase family protein
Soltu.DM.01G051450.1	Solver.v1.01_VERG093780	Soltu.DM1S1.01G050320	F-box/RNI-like superfamily protein
Soltu.DM.01G051460.1	Solver.v1.01_VERG093800	Soltu.DM1S1.01G050340	O-methyltransferase family protein
Soltu.DM.01G051480.1	Solver.v1.01_VERG093830	Soltu.DM1S1.01G050350	O-methyltransferase family protein
Soltu.DM.01G051490.1	Solver.v1.01_VERG093840	Soltu.DM1S1.01G050360	RPAP1-like, C-terminal domain containing protein
Soltu.DM.01G051500.1	Solver.v1.01_VERG093850	Soltu.DM1S1.01G050370	F-box family protein with a domain of unknown function (DUF295)
Soltu.DM.01G051510.1	Solver.v1.01_VERG093860	Soltu.DM1S1.01G050380	rho guanyl-nucleotide exchange factor
Soltu.DM.01G051520.2	Solver.v1.01_VERG093870	Soltu.DM1S1.01G050390	Coiled-coil domain-containing protein 124 /Oxs1 domain containing protein
Soltu.DM.01G051530.1	Solver.v1.01_VERG093880	Protein kinase protein with adenine nucleotide alpha hydrolases-like domain
Soltu.DM.01G051540.1	Solver.v1.01_VERG093890	Soltu.DM1S1.01G050400	GDSL-like Lipase/Acylhydrolase superfamily protein
Soltu.DM.01G051550.1	Solver.v1.01_VERG093900	Soltu.DM1S1.01G050410	SKU5 similar
Soltu.DM.01G051560.1	Solver.v1.01_VERG093920	Soltu.DM1S1.01G050420	Dehydrin domain containing protein
Soltu.DM.01G051570.1	Solver.v1.01_VERG093930	Soltu.DM1S1.01G050430	Transmembrane amino acid transporter family protein
Soltu.DM.01G051580.1	Solver.v1.01_VERG093940	Soltu.DM1S1.01G050440	Alanyl-tRNA synthetase, class IIc
Soltu.DM.01G051590.2	Solver.v1.01_VERG093950	Soltu.DM1S1.01G050450	expansin-like A1
Soltu.DM.01G051600.7	Soltu.DM1S1.01G050460	RNA-binding (RRM/RBD/RNP motifs) family protein
Soltu.DM.01G051610.1	Solver.v1.01_VERG093970	Soltu.DM1S1.01G050470	Pentatricopeptide repeat (PPR) superfamily protein
Soltu.DM.01G051620.1	Solver.v1.01_VERG093980	Soltu.DM1S1.01G050480	Arabidopsis protein of unknown function (DUF241)
Soltu.DM.01G051650.1	Soltu.DM1S1.01G050510	hypothetical protein
Soltu.DM.01G051660.1	Solver.v1.01_VERG094010	Soltu.DM1S1.01G050520	Protein of unknown function (DUF630 and DUF632)
Soltu.DM.01G051670.2	Solver.v1.01_VERG094020	Soltu.DM1S1.01G050540	NAD(P)-binding Rossmann-fold superfamily protein
Soltu.DM.01G051680.1	Solver.v1.01_VERG094030	Soltu.DM1S1.01G050550	O-fucosyltransferase family protein
Soltu.DM.01G051700.2	Solver.v1.01_VERG094060	Soltu.DM1S1.01G050570	lysm domain GPI-anchored protein 2 precursor
Soltu.DM.01G051710.1	Solver.v1.01_VERG094070	Soltu.DM1S1.01G050580	MATE efflux family protein
Soltu.DM.01G051720.1	Solver.v1.01_VERG094080	Soltu.DM1S1.01G050590	flavin-dependent monooxygenase
Soltu.DM.01G051740.1	Solver.v1.01_VERG094110	Soltu.DM1S1.01G050610	flavin-dependent monooxygenase
Soltu.DM.01G051750.1	Solver.v1.01_VERG094120	Soltu.DM1S1.01G050600	flavin-dependent monooxygenase
Soltu.DM.01G051770.1	Solver.v1.01_VERG094130	Soltu.DM1S1.01G050650	flavin-dependent monooxygenase
Soltu.DM.01G051780.1	Solver.v1.01_VERG094140	Soltu.DM1S1.01G050660	Sec1/munc18-like (SM) proteins superfamily
Soltu.DM.01G051790.1	Solver.v1.01_VERG094150	Soltu.DM1S1.01G050670	Phosphoglycerate mutase family protein
Soltu.DM.01G051800.1	Solver.v1.01_VERG094160	Soltu.DM1S1.01G050680	calmodulin-domain protein kinase
Soltu.DM.01G051820.1	Solver.v1.01_VERG094170	Soltu.DM1S1.01G050700	hypothetical protein
Soltu.DM.01G051830.1	Solver.v1.01_VERG094180	Soltu.DM1S1.01G050690	conserved hypothetical protein
Soltu.DM.01G051840.1	Solver.v1.01_VERG094190	Soltu.DM1S1.01G050710	Plant regulator RWP-RK family protein
Soltu.DM.01G051850.1	Solver.v1.01_VERG094200	Soltu.DM1S1.01G050720	Tetratricopeptide repeat (TPR)-like superfamily protein
Soltu.DM.01G051860.1	Solver.v1.01_VERG094210	Soltu.DM1S1.01G050730	galacturonosyltransferase
Soltu.DM.01G051870.1	Solver.v1.01_VERG094220	Protein kinase superfamily protein
Soltu.DM.01G051890.1	Solver.v1.01_VERG094240	Soltu.DM1S1.01G050750	alpha-1,3-mannosyl-glycoprotein beta-1,2-N-acetylglucosaminyltransferase, putative
Soltu.DM.01G051900.1	Solver.v1.01_VERG094260	Soltu.DM1S1.01G050760	glutamate receptor
Soltu.DM.01G051910.1	Soltu.DM1S1.01G050770	homoserine kinase
Soltu.DM.01G051920.1	Soltu.DM1S1.01G050780	tonoplast monosaccharide transporter2
Soltu.DM.01G051930.1	Solver.v1.01_VERG094280	Soltu.DM1S1.01G050790	tonoplast monosaccharide transporter2
Soltu.DM.01G051940.1	Solver.v1.01_VERG094290	phosphate transporter 3;3
Soltu.DM.01G051950.1	Solver.v1.01_VERG094300	Soltu.DM1S1.01G050800	Calcium-dependent protein kinase family protein
Soltu.DM.01G051960.1	Solver.v1.01_VERG094310	Soltu.DM1S1.01G050810	conserved hypothetical protein
Soltu.DM.01G051970.1	Solver.v1.01_VERG094320	Soltu.DM1S1.01G050820	conserved hypothetical protein
Soltu.DM.01G051980.1	Solver.v1.01_VERG094330	Soltu.DM1S1.01G050830	Peptidase M20/M25/M40 family protein
Soltu.DM.01G051990.1	Solver.v1.01_VERG094340	Soltu.DM1S1.01G050840	glutamate tRNA synthetase
Soltu.DM.01G052000.1	Solver.v1.01_VERG094350	Soltu.DM1S1.01G050850	glutamate tRNA synthetase
Soltu.DM.01G052010.1	Solver.v1.01_VERG094360	Soltu.DM1S1.01G050860	chloride channel E
Soltu.DM.01G052020.1	Soltu.DM1S1.01G050870	chloride channel E
Soltu.DM.01G052030.1	Soltu.DM1S1.01G050880	chloride channel E
Soltu.DM.01G052040.1	Solver.v1.01_VERG094380	Soltu.DM1S1.01G050890	chloride channel E
Soltu.DM.01G052050.1	Solver.v1.01_VERG094400	Soltu.DM1S1.01G050900	FAR1-related sequence
Soltu.DM.01G052060.2	Solver.v1.01_VERG094410	Soltu.DM1S1.01G050910	ARID/BRIGHT DNA-binding domain-containing protein
Soltu.DM.01G052070.1	Solver.v1.01_VERG094420	Soltu.DM1S1.01G050930	SEC7-like guanine nucleotide exchange family protein
Soltu.DM.01G052080.1	Solver.v1.01_VERG094440	Soltu.DM1S1.01G050950	SEC7-like guanine nucleotide exchange family protein
Soltu.DM.01G052120.1	Soltu.DM1S1.01G050970	adenylosuccinate synthase
Soltu.DM.01G052130.3	Soltu.DM1S1.01G050980	RING/FYVE/PHD zinc finger superfamily protein
Soltu.DM.02G000060.1	Solver.v1.02_VERG000840	Soltu.DM1S1.02G000070	BREAST CANCER 2 like 2A
Soltu.DM.02G000110.1	Solver.v1.02_VERG000370	Soltu.DM1S1.02G000090	ENTH/ANTH/VHS superfamily protein
Soltu.DM.02G000120.1	Solver.v1.02_VERG000340	Soltu.DM1S1.02G000100	HMG-box (high mobility group) DNA-binding family protein
Soltu.DM.02G000210.1	Solver.v1.02_VERG000990	Soltu.DM1S1.02G000210	DNA-binding storekeeper protein-related transcriptional regulator
Soltu.DM.02G000250.1	Solver.v1.02_VERG000490	Soltu.DM1S1.02G000230	conserved hypothetical protein
Soltu.DM.02G000280.1	Soltu.DM1S1.02G000260	Protein kinase superfamily protein
Soltu.DM.02G000290.1	Solver.v1.02_VERG000810	Soltu.DM1S1.02G000280	hypothetical protein
Soltu.DM.02G000310.1	Solver.v1.02_VERG000830	Soltu.DM1S1.02G000300	Plant protein of unknown function (DUF639)
Soltu.DM.02G000320.2	Solver.v1.02_VERG000420	Soltu.DM1S1.02G000360	Protein of unknown function (DUF177)
Soltu.DM.02G000330.1	Solver.v1.02_VERG000410	Soltu.DM1S1.02G000370	conserved hypothetical protein
Soltu.DM.02G000340.1	Soltu.DM1S1.02G000380	hypothetical protein
Soltu.DM.02G000350.1	Solver.v1.02_VERG000400	Soltu.DM1S1.02G000390	conserved hypothetical protein
Soltu.DM.02G000360.1	Solver.v1.02_VERG000390	Soltu.DM1S1.02G000400	conserved hypothetical protein
Soltu.DM.02G000370.1	Soltu.DM1S1.02G000410	conserved hypothetical protein
Soltu.DM.02G000380.1	Solver.v1.02_VERG000770	Soltu.DM1S1.02G000430	conserved hypothetical protein
Soltu.DM.02G000430.1	Solver.v1.02_VERG000880	Soltu.DM1S1.02G000440	Prolyl oligopeptidase family protein
Soltu.DM.02G000440.1	Solver.v1.02_VERG000860	Soltu.DM1S1.02G000450	Prolyl oligopeptidase family protein
Soltu.DM.02G000470.1	Solver.v1.02_VERG000110	Soltu.DM1S1.02G000490	Major facilitator superfamily protein
Soltu.DM.02G000480.1	Solver.v1.02_VERG000130	Soltu.DM1S1.02G000500	RNA binding
Soltu.DM.02G000490.1	Solver.v1.02_VERG000160	Calcium-binding EF hand family protein
Soltu.DM.02G000500.1	Solver.v1.02_VERG000150	Soltu.DM1S1.02G000510	Calcium-binding EF hand family protein
Soltu.DM.02G000510.1	Solver.v1.02_VERG000140	Soltu.DM1S1.02G000520	isocitrate dehydrogenase V
Soltu.DM.02G000520.1	Solver.v1.02_VERG000260	Soltu.DM1S1.02G000550	Eukaryotic aspartyl protease family protein
Soltu.DM.02G000530.1	Solver.v1.02_VERG001150	Soltu.DM1S1.02G000560	disproportionating enzyme
Soltu.DM.02G000560.1	Solver.v1.02_VERG001170	Soltu.DM1S1.02G000580	disproportionating enzyme
Soltu.DM.02G000570.1	Soltu.DM1S1.02G000590	hypothetical protein
Soltu.DM.02G000580.1	Soltu.DM1S1.02G000600	glyceraldehyde 3-phosphate dehydrogenase A subunit
Soltu.DM.02G000590.1	Soltu.DM1S1.02G000610	glyceraldehyde 3-phosphate dehydrogenase A subunit
Soltu.DM.02G000610.1	Solver.v1.02_VERG001060	Soltu.DM1S1.02G000630	myosin
Soltu.DM.02G000620.1	Soltu.DM1S1.02G000650	myosin
Soltu.DM.02G000640.1	Solver.v1.02_VERG001080	Soltu.DM1S1.02G000690	alpha/beta-Hydrolases superfamily protein
Soltu.DM.02G000650.1	Soltu.DM1S1.02G000700	alpha/beta-Hydrolases superfamily protein
Soltu.DM.02G000680.1	Solver.v1.02_VERG001100	Soltu.DM1S1.02G000710	Tetratricopeptide repeat (TPR)-like superfamily protein
Soltu.DM.02G000690.1	Solver.v1.02_VERG000930	Soltu.DM1S1.02G000720	SNF2 domain-containing protein / helicase domain-containing protein / zinc finger protein-related
Soltu.DM.02G000710.1	Soltu.DM1S1.02G000730	hypothetical protein
Soltu.DM.02G000720.1	Soltu.DM1S1.02G000740	SNF2 domain-containing protein / helicase domain-containing protein / zinc finger protein-related
Soltu.DM.02G000770.2	Soltu.DM1S1.02G000870	Transcriptional coactivator/pterin dehydratase
Soltu.DM.02G000800.1	Solver.v1.02_VERG001370	Soltu.DM1S1.02G000900	RING/U-box superfamily protein
Soltu.DM.02G000830.1	Solver.v1.02_VERG001380	Soltu.DM1S1.02G000950	NAP1-related protein
Soltu.DM.02G000880.1	Solver.v1.02_VERG001420	Soltu.DM1S1.02G001020	glycine rich protein
Soltu.DM.02G000900.1	Solver.v1.02_VERG001410	Soltu.DM1S1.02G001040	glycine-rich protein 2B
Soltu.DM.02G000940.1	Solver.v1.02_VERG001440	Soltu.DM1S1.02G001090	Succinyl-CoA ligase, alpha subunit
Soltu.DM.02G000950.1	Solver.v1.02_VERG001450	Soltu.DM1S1.02G001100	YELLOW STRIPE like
Soltu.DM.02G001000.1	Soltu.DM1S1.02G001110	EXORDIUM like
Soltu.DM.02G001010.1	Solver.v1.02_VERG001460	Soltu.DM1S1.02G001120	AP2/B3-like transcriptional factor family protein
Soltu.DM.02G001030.1	Soltu.DM1S1.02G001130	hypothetical protein
Soltu.DM.02G001050.1	Soltu.DM1S1.02G001160	NAP1-related protein
Soltu.DM.02G001060.1	Solver.v1.02_VERG001500	Soltu.DM1S1.02G001170	FK506 BINDING PROTEIN
Soltu.DM.02G001080.1	Soltu.DM1S1.02G001190	Nucleic acid-binding, OB-fold-like protein
Soltu.DM.02G001090.1	Solver.v1.02_VERG001520	Soltu.DM1S1.02G001200	Pentatricopeptide repeat (PPR) superfamily protein
Soltu.DM.02G001100.1	Solver.v1.02_VERG001530	Soltu.DM1S1.02G001210	metallo-beta-lactamase family protein
Soltu.DM.02G001110.1	Solver.v1.02_VERG001540	Soltu.DM1S1.02G001220	hypothetical protein
Soltu.DM.02G001130.1	Solver.v1.02_VERG001550	Soltu.DM1S1.02G001240	cofactor assembly of complex C
Soltu.DM.02G001170.1	Solver.v1.02_VERG001560	S-locus lectin protein kinase family protein
Soltu.DM.02G001220.2	Solver.v1.02_VERG001580	Soltu.DM1S1.02G001360	S-locus lectin protein kinase family protein
Soltu.DM.02G001240.1	Solver.v1.02_VERG001600	Soltu.DM1S1.02G001380	hypothetical protein
Soltu.DM.02G001260.2	Soltu.DM1S1.02G001410	hypothetical protein
Soltu.DM.02G001290.1	Solver.v1.02_VERG001640	Soltu.DM1S1.02G001420	hypothetical protein
Soltu.DM.02G001300.1	Solver.v1.02_VERG001680	Soltu.DM1S1.02G001440	Fe superoxide dismutase
Soltu.DM.02G001310.6	Solver.v1.02_VERG001690	Soltu.DM1S1.02G001450	DNA glycosylase superfamily protein
Soltu.DM.02G001330.1	Solver.v1.02_VERG001700	Soltu.DM1S1.02G001460	uracil dna glycosylase
Soltu.DM.02G001340.1	Solver.v1.02_VERG001710	Soltu.DM1S1.02G001470	Protein of unknown function (DUF177)
Soltu.DM.02G001360.1	Solver.v1.02_VERG001760	Soltu.DM1S1.02G001490	Pentatricopeptide repeat (PPR) superfamily protein
Soltu.DM.02G001370.1	Solver.v1.02_VERG001770	Soltu.DM1S1.02G001500	cofactor assembly, complex C (B6F)
Soltu.DM.02G001400.1	Soltu.DM1S1.02G001520	mitogen-activated protein kinase kinase kinase
Soltu.DM.02G001450.1	Solver.v1.02_VERG001850	Soltu.DM1S1.02G001540	DNAJ heat shock N-terminal domain-containing protein
Soltu.DM.02G001460.1	Solver.v1.02_VERG001860	mRNA splicing factor, thioredoxin-like U5 snRNP
Soltu.DM.02G001490.1	Solver.v1.02_VERG001880	Soltu.DM1S1.02G002000	oxidoreductase, zinc-binding dehydrogenase family protein
Soltu.DM.02G001540.1	Solver.v1.02_VERG001920	Soltu.DM1S1.02G001640	serine carboxypeptidase-like
Soltu.DM.02G001550.1	Solver.v1.02_VERG001940	Soltu.DM1S1.02G001650	Metal-dependent phosphohydrolase
Soltu.DM.02G001580.1	Solver.v1.02_VERG001950	Soltu.DM1S1.02G001680	cytochrome P450, family 86, subfamily B, polypeptide
Soltu.DM.02G001590.1	Soltu.DM1S1.02G001690	RNI-like superfamily protein
Soltu.DM.02G001600.1	Solver.v1.02_VERG001990	Soltu.DM1S1.02G001700	DNA-binding storekeeper protein-related transcriptional regulator
Soltu.DM.02G001630.1	Solver.v1.02_VERG002020	Soltu.DM1S1.02G001720	SNF2 domain-containing protein / helicase domain-containing protein
Soltu.DM.02G001640.1	Solver.v1.02_VERG002030	Soltu.DM1S1.02G001730	SNF2 domain-containing protein / helicase domain-containing protein
Soltu.DM.02G001660.1	Solver.v1.02_VERG002040	Soltu.DM1S1.02G001740	nuclear-encoded CLP protease P7
Soltu.DM.02G001690.1	Solver.v1.02_VERG002060	Soltu.DM1S1.02G001780	Malectin/receptor-like protein kinase family protein
Soltu.DM.02G001680.1	Solver.v1.02_VERG002050	Soltu.DM1S1.02G001790	Malectin/receptor-like protein kinase family protein
Soltu.DM.02G001700.1	Solver.v1.02_VERG002080	Soltu.DM1S1.02G001810	peptidoglycan-binding LysM domain-containing protein
Soltu.DM.02G001710.1	Solver.v1.02_VERG002090	hypothetical protein
Soltu.DM.02G001720.2	Solver.v1.02_VERG002100	Soltu.DM1S1.02G001820	Tudor/PWWP/MBT domain-containing protein
Soltu.DM.02G001730.1	Solver.v1.02_VERG002120	Soltu.DM1S1.02G001830	Exostosin family protein
Soltu.DM.02G001740.1	Solver.v1.02_VERG002130	Soltu.DM1S1.02G001850	photosystem II stability/assembly factor, chloroplast (HCF136)
Soltu.DM.02G001760.1	Solver.v1.02_VERG002160	Soltu.DM1S1.02G001860	Zinc finger, C3HC4 type (RING finger) family protein
Soltu.DM.02G001810.1	Solver.v1.02_VERG002180	Soltu.DM1S1.02G001890	glycosyl hydrolase 9C1
Soltu.DM.02G001820.1	Solver.v1.02_VERG002190	LRR and NB-ARC domains-containing disease resistance protein
Soltu.DM.02G001830.1	Soltu.DM1S1.02G001920	cytochrome P450, family 83, subfamily B, polypeptide
Soltu.DM.02G001870.1	Solver.v1.02_VERG002230	Soltu.DM1S1.02G001940	Plant invertase/pectin methylesterase inhibitor superfamily
Soltu.DM.02G001880.1	Solver.v1.02_VERG002240	Soltu.DM1S1.02G001950	nucleolin like
Soltu.DM.02G001890.1	Solver.v1.02_VERG002250	Soltu.DM1S1.02G001960	P-loop containing nucleoside triphosphate hydrolases superfamily protein
Soltu.DM.02G001910.1	Solver.v1.02_VERG002310	Soltu.DM1S1.02G001980	Pentatricopeptide repeat (PPR) superfamily protein
Soltu.DM.02G001920.1	Soltu.DM1S1.02G001990	ovate family protein
Soltu.DM.02G001940.1	Soltu.DM1S1.02G002010	Development and cell death domain containing protein
Soltu.DM.02G002000.1	Solver.v1.02_VERG002540	Soltu.DM1S1.02G002060	SHV3-like
Soltu.DM.02G002010.4	Solver.v1.02_VERG002530	Soltu.DM1S1.02G002070	SET domain-containing protein
Soltu.DM.02G002020.1	Solver.v1.02_VERG002520	SET domain-containing protein
Soltu.DM.02G002030.1	Solver.v1.02_VERG002500	Soltu.DM1S1.02G002090	hypothetical protein
Soltu.DM.02G002040.1	Solver.v1.02_VERG002450	Soltu.DM1S1.02G002100	SHV3-like
Soltu.DM.02G002060.1	Solver.v1.02_VERG002420	Soltu.DM1S1.02G002120	alpha/beta-Hydrolases superfamily protein
Soltu.DM.02G002070.1	Solver.v1.02_VERG002400	Soltu.DM1S1.02G002130	DROUGHT SENSITIVE
Soltu.DM.02G002080.1	Solver.v1.02_VERG002390	Soltu.DM1S1.02G002140	Ypt/Rab-GAP domain of gyp1p superfamily protein
Soltu.DM.02G002090.1	Solver.v1.02_VERG002380	Soltu.DM1S1.02G002150	Major facilitator superfamily protein
Soltu.DM.02G002140.1	Solver.v1.02_VERG002590	Soltu.DM1S1.02G002240	calcium-binding EF hand family protein
Soltu.DM.02G002150.1	Solver.v1.02_VERG002600	Soltu.DM1S1.02G002250	Subtilase family protein
Soltu.DM.02G002160.1	Solver.v1.02_VERG002610	Soltu.DM1S1.02G002260	Nucleotide-diphospho-sugar transferase family protein
Soltu.DM.02G002170.1	Solver.v1.02_VERG002620	Soltu.DM1S1.02G002270	peptide transporter
Soltu.DM.02G002180.1	Solver.v1.02_VERG002630	Soltu.DM1S1.02G002280	peptide transporter
Soltu.DM.02G002210.1	Solver.v1.02_VERG002640	Soltu.DM1S1.02G002290	AP2/B3-like transcriptional factor family protein
Soltu.DM.02G002220.1	Solver.v1.02_VERG002650	Soltu.DM1S1.02G002300	Tetratricopeptide repeat (TPR)-like superfamily protein
Soltu.DM.02G002270.1	Solver.v1.02_VERG002690	Soltu.DM1S1.02G002310	Protein of unknown function (DUF833)
Soltu.DM.02G002300.1	Solver.v1.02_VERG002710	Soltu.DM1S1.02G002330	Protein of unknown function (DUF833)
Soltu.DM.02G002310.3	Solver.v1.02_VERG002720	Soltu.DM1S1.02G002340	NAP1-related protein
Soltu.DM.02G002320.1	Solver.v1.02_VERG002740	Soltu.DM1S1.02G002350	Transducin/WD40 repeat-like superfamily protein
Soltu.DM.02G002360.1	Solver.v1.02_VERG002760	ribosomal protein S28
Soltu.DM.02G002370.1	Solver.v1.02_VERG002770	Soltu.DM1S1.02G002380	cation/hydrogen exchanger
Soltu.DM.02G002390.1	Soltu.DM1S1.02G002420	villin
Soltu.DM.02G002400.1	Solver.v1.02_VERG002780	Soltu.DM1S1.02G002430	villin
Soltu.DM.02G002420.1	Solver.v1.02_VERG002810	Soltu.DM1S1.02G002480	Mitochondrial transcription termination factor family protein
Soltu.DM.02G002430.1	Solver.v1.02_VERG002820	Soltu.DM1S1.02G002470	CBL-interacting protein kinase
Soltu.DM.02G002450.1	Solver.v1.02_VERG002840	Soltu.DM1S1.02G002500	cullin4
Soltu.DM.02G002470.1	Solver.v1.02_VERG002860	cullin4
Soltu.DM.02G002480.1	Solver.v1.02_VERG002870	Soltu.DM1S1.02G002510	cullin4
Soltu.DM.02G002490.1	Solver.v1.02_VERG002880	Soltu.DM1S1.02G002520	hypothetical protein
Soltu.DM.02G002510.1	Solver.v1.02_VERG002910	Soltu.DM1S1.02G002560	Magnesium transporter CorA-like family protein
Soltu.DM.02G002530.1	Solver.v1.02_VERG002940	Soltu.DM1S1.02G002590	eukaryotic translation initiation factor 4E
Soltu.DM.02G002550.1	Solver.v1.02_VERG002960	Soltu.DM1S1.02G002620	RNA-binding (RRM/RBD/RNP motifs) family protein
Soltu.DM.02G002560.1	Solver.v1.02_VERG002970	Soltu.DM1S1.02G002640	Leucine-rich repeat protein kinase family protein
Soltu.DM.02G002580.1	Solver.v1.02_VERG002990	Soltu.DM1S1.02G002670	Galactose oxidase/kelch repeat superfamily protein
Soltu.DM.02G002600.1	Soltu.DM1S1.02G002680	cation-chloride co-transporter
Soltu.DM.02G002610.1	Solver.v1.02_VERG003010	Soltu.DM1S1.02G002690	cation-chloride co-transporter
Soltu.DM.02G002620.1	Solver.v1.02_VERG003020	Soltu.DM1S1.02G002700	Phototropic-responsive NPH3 family protein
Soltu.DM.02G002640.1	Soltu.DM1S1.02G002720	hypothetical protein
Soltu.DM.02G002650.1	Solver.v1.02_VERG003030	Soltu.DM1S1.02G002730	damaged DNA binding protein 1A
Soltu.DM.02G002710.1	Solver.v1.02_VERG003070	Soltu.DM1S1.02G002750	WRKY DNA-binding protein
Soltu.DM.02G002730.1	Solver.v1.02_VERG003080	Soltu.DM1S1.02G002780	methyltransferases
Soltu.DM.02G002750.1	Solver.v1.02_VERG003090	Soltu.DM1S1.02G002810	Galactose oxidase/kelch repeat superfamily protein
Soltu.DM.02G002760.1	Solver.v1.02_VERG003110	Soltu.DM1S1.02G002820	cleavage and polyadenylation specificity factor
Soltu.DM.02G002770.1	Soltu.DM1S1.02G002830	cleavage and polyadenylation specificity factor
Soltu.DM.02G002790.1	Solver.v1.02_VERG003160	Soltu.DM1S1.02G002850	toprim domain-containing protein
Soltu.DM.02G002800.1	Solver.v1.02_VERG003170	Soltu.DM1S1.02G002860	toprim domain-containing protein
Soltu.DM.02G002820.1	Solver.v1.02_VERG003190	Soltu.DM1S1.02G002870	FAD-binding Berberine family protein
Soltu.DM.02G002830.1	Solver.v1.02_VERG003200	Soltu.DM1S1.02G002880	FAD-binding Berberine family protein
Soltu.DM.02G002840.1	Solver.v1.02_VERG003210	Soltu.DM1S1.02G002890	maternal effect embryo arrest
Soltu.DM.02G002860.1	Solver.v1.02_VERG003320	Soltu.DM1S1.02G002910	GTP binding
Soltu.DM.02G002870.1	Solver.v1.02_VERG003310	Soltu.DM1S1.02G002920	GTP binding
Soltu.DM.02G002890.1	Solver.v1.02_VERG003300	Soltu.DM1S1.02G002940	Leucine-rich receptor-like protein kinase family protein
Soltu.DM.02G002900.2	Solver.v1.02_VERG003290	Soltu.DM1S1.02G002950	6-phosphogluconate dehydrogenase family protein
Soltu.DM.02G002910.1	Solver.v1.02_VERG003280	Soltu.DM1S1.02G002960	hypothetical protein
Soltu.DM.02G002920.1	Solver.v1.02_VERG003270	Soltu.DM1S1.02G002980	ethylene-responsive nuclear protein / ethylene-regulated nuclear protein (ERT2)
Soltu.DM.02G003020.1	Solver.v1.02_VERG003250	Soltu.DM1S1.02G003000	fatty acid hydroxylase
Soltu.DM.02G003030.1	Soltu.DM1S1.02G003010	fatty acid hydroxylase
Soltu.DM.02G003050.1	Solver.v1.02_VERG003330	Soltu.DM1S1.02G003060	Actin-like ATPase superfamily protein
Soltu.DM.02G003060.1	Solver.v1.02_VERG003340	Soltu.DM1S1.02G003070	NAD(P)-binding Rossmann-fold superfamily protein
Soltu.DM.02G003070.1	Solver.v1.02_VERG003350	Soltu.DM1S1.02G003080	myosin heavy chain-related
Soltu.DM.02G003080.1	Solver.v1.02_VERG003360	Soltu.DM1S1.02G003090	conserved hypothetical protein
Soltu.DM.02G003090.1	Solver.v1.02_VERG003370	Soltu.DM1S1.02G003100	Calcium-dependent ARF-type GTPase activating protein family
Soltu.DM.02G003110.1	Solver.v1.02_VERG003380	Soltu.DM1S1.02G003110	nuclear factor Y, subunit A7
Soltu.DM.02G003120.1	Solver.v1.02_VERG003410	Soltu.DM1S1.02G003120	root FNR
Soltu.DM.02G003130.1	Solver.v1.02_VERG003420	Soltu.DM1S1.02G003140	Homeobox-leucine zipper family protein / lipid-binding START domain-containing protein
Soltu.DM.02G003140.1	Solver.v1.02_VERG003440	Soltu.DM1S1.02G003150	NB-ARC domain-containing disease resistance protein
Soltu.DM.02G003150.2	Solver.v1.02_VERG003460	Soltu.DM1S1.02G003160	transducin family protein / WD-40 repeat family protein
Soltu.DM.02G003180.1	Solver.v1.02_VERG003480	Soltu.DM1S1.02G003170	LSD1 zinc finger family protein
Soltu.DM.02G003190.1	Solver.v1.02_VERG003500	Soltu.DM1S1.02G003180	VPS54
Soltu.DM.02G003200.1	Solver.v1.02_VERG003510	Soltu.DM1S1.02G003190	VPS54
Soltu.DM.02G003210.1	Soltu.DM1S1.02G003200	Subtilase family protein
Soltu.DM.02G003240.1	Solver.v1.02_VERG003560	Soltu.DM1S1.02G003230	cell elongation protein / DWARF1 / DIMINUTO (DIM)
Soltu.DM.02G003250.1	Solver.v1.02_VERG003570	Soltu.DM1S1.02G003240	Integrase-type DNA-binding superfamily protein
Soltu.DM.02G003270.1	Soltu.DM1S1.02G003260	NAD(P)-binding Rossmann-fold superfamily protein
Soltu.DM.02G003280.2	Solver.v1.02_VERG003620	Soltu.DM1S1.02G003270	Coatomer epsilon subunit
Soltu.DM.02G003290.3	Solver.v1.02_VERG003640	Soltu.DM1S1.02G003310	NB-ARC domain-containing disease resistance protein
Soltu.DM.02G003300.1	Solver.v1.02_VERG003670	Soltu.DM1S1.02G003320	S-locus lectin protein kinase family protein
Soltu.DM.02G003310.1	Solver.v1.02_VERG003660	Soltu.DM1S1.02G003330	S-locus lectin protein kinase family protein
Soltu.DM.02G003380.1	Solver.v1.02_VERG003740	Root hair defective 3 GTP-binding protein (RHD3)
Soltu.DM.02G003400.1	Solver.v1.02_VERG003770	Soltu.DM1S1.02G003420	hydroxyproline-rich glycoprotein family protein
Soltu.DM.02G003420.2	Solver.v1.02_VERG003900	Soltu.DM1S1.02G003450	cinnamyl alcohol dehydrogenase
Soltu.DM.02G003430.1	Soltu.DM1S1.02G003470	AGAMOUS-like
Soltu.DM.02G003440.3	Solver.v1.02_VERG003780	Soltu.DM1S1.02G003480	SBP (S-ribonuclease binding protein) family protein
Soltu.DM.02G003450.1	Solver.v1.02_VERG003920	Soltu.DM1S1.02G003490	phloem protein 2-A10
Soltu.DM.02G003460.2	Solver.v1.02_VERG003930	Soltu.DM1S1.02G003500	phloem protein 2-A1
Soltu.DM.02G003480.1	Solver.v1.02_VERG003960	Soltu.DM1S1.02G003510	ATP11 protein domain containing protein
Soltu.DM.02G003490.1	Soltu.DM1S1.02G003520	RING/U-box superfamily protein
Soltu.DM.02G003500.1	Solver.v1.02_VERG003990	Soltu.DM1S1.02G003530	Leucine-rich receptor-like protein kinase family protein
Soltu.DM.02G003520.1	Solver.v1.02_VERG004000	Soltu.DM1S1.02G003550	conserved hypothetical protein
Soltu.DM.02G003530.1	Solver.v1.02_VERG004010	Soltu.DM1S1.02G003560	hypothetical protein
Soltu.DM.02G003540.2	Solver.v1.02_VERG004020	Soltu.DM1S1.02G003570	K+ uptake permease
Soltu.DM.02G003550.1	Solver.v1.02_VERG004030	Soltu.DM1S1.02G003580	Protein kinase superfamily protein with octicosapeptide/Phox/Bem1p domain
Soltu.DM.02G003560.1	Solver.v1.02_VERG004040	hypothetical protein
Soltu.DM.02G003570.2	Solver.v1.02_VERG004050	Soltu.DM1S1.02G003590	pathogenesis-related family protein
Soltu.DM.02G003580.1	Solver.v1.02_VERG004060	Soltu.DM1S1.02G003620	UDP-Glycosyltransferase superfamily protein
Soltu.DM.02G003590.1	Solver.v1.02_VERG004070	Soltu.DM1S1.02G003630	Pectate lyase family protein
Soltu.DM.02G003600.2	Solver.v1.02_VERG004080	Soltu.DM1S1.02G003640	Ribosomal protein L7/L12, oligomerisation;Ribosomal protein L7/L12, C-terminal/adaptor protein ClpS-like
Soltu.DM.02G003610.2	Solver.v1.02_VERG004090	Soltu.DM1S1.02G003650	urease accessory protein D
Soltu.DM.02G003620.1	Solver.v1.02_VERG004100	Soltu.DM1S1.02G003660	VQ motif-containing protein
Soltu.DM.02G003630.1	Solver.v1.02_VERG004130	Soltu.DM1S1.02G003680	Disease resistance-responsive (dirigent-like protein) family protein
Soltu.DM.02G003640.1	Solver.v1.02_VERG004140	Soltu.DM1S1.02G003690	Disease resistance-responsive (dirigent-like protein) family protein
Soltu.DM.02G003650.1	Solver.v1.02_VERG004150	Soltu.DM1S1.02G003700	zinc transporter 5 precursor
Soltu.DM.02G003660.1	Soltu.DM1S1.02G003710	zinc transporter 1 precursor
Soltu.DM.02G003670.4	Solver.v1.02_VERG004160	Soltu.DM1S1.02G003720	zinc finger (C2H2 type) family protein
Soltu.DM.02G003680.1	Solver.v1.02_VERG004170	Soltu.DM1S1.02G003740	ABI five binding protein
Soltu.DM.02G003700.1	Solver.v1.02_VERG004180	Soltu.DM1S1.02G003760	hypothetical protein
Soltu.DM.02G003720.2	Solver.v1.02_VERG004210	Soltu.DM1S1.02G003790	transmembrane receptors;ATP binding
Soltu.DM.02G003740.1	Solver.v1.02_VERG004240	Soltu.DM1S1.02G003810	Domain of unknown function (DUF313)
Soltu.DM.02G003760.1	Solver.v1.02_VERG004270	NB-ARC domain-containing disease resistance protein
Soltu.DM.02G003780.1	Solver.v1.02_VERG004290	Soltu.DM1S1.02G003850	Domain of unknown function (DUF313)
Soltu.DM.02G003790.1	Soltu.DM1S1.02G003860	ribophorin II (RPN2) family protein
Soltu.DM.02G003800.2	Solver.v1.02_VERG004300	Soltu.DM1S1.02G003870	Enhancer of polycomb-like transcription factor protein
Soltu.DM.02G003860.1	Solver.v1.02_VERG004360	Soltu.DM1S1.02G003920	Zinc finger (C3HC4-type RING finger) family protein
Soltu.DM.02G003820.1	Solver.v1.02_VERG004390	Soltu.DM1S1.02G003900	3beta-hydroxysteroid-dehydrogenase/decarboxylase isoform
Soltu.DM.02G003810.1	Solver.v1.02_VERG004400	Soltu.DM1S1.02G003890	calcineurin B-like
Soltu.DM.02G003850.1	Solver.v1.02_VERG004440	Soltu.DM1S1.02G003970	Zinc finger (C3HC4-type RING finger) family protein
Soltu.DM.02G003880.1	Solver.v1.02_VERG004450	Soltu.DM1S1.02G004040	Nuclear pore complex protein
Soltu.DM.02G003890.1	Soltu.DM1S1.02G004050	Nuclear pore complex protein
Soltu.DM.02G003900.1	Solver.v1.02_VERG004460	Soltu.DM1S1.02G004060	BTB/POZ domain-containing protein
Soltu.DM.02G003940.1	Soltu.DM1S1.02G004110	apyrase
Soltu.DM.02G003990.1	Soltu.DM1S1.02G004340	Disease resistance protein (CC-NBS-LRR class) family
Soltu.DM.02G004040.1	Solver.v1.02_VERG004250	Soltu.DM1S1.02G003820	disease resistance protein (TIR-NBS-LRR class), putative
Soltu.DM.02G004050.1	Solver.v1.02_VERG004570	Soltu.DM1S1.02G004360	MATE efflux family protein
Soltu.DM.02G004060.1	Solver.v1.02_VERG004580	Soltu.DM1S1.02G004370	hypothetical protein
Soltu.DM.02G004070.1	Solver.v1.02_VERG004590	Soltu.DM1S1.02G004380	Protein of unknown function, DUF584
Soltu.DM.02G004080.1	Solver.v1.02_VERG004610	conserved hypothetical protein
Soltu.DM.02G004090.1	Solver.v1.02_VERG004620	Soltu.DM1S1.02G004400	calcium-dependent protein kinase
Soltu.DM.02G004100.1	Solver.v1.02_VERG004640	calcium-dependent protein kinase
Soltu.DM.02G004120.1	Solver.v1.02_VERG004670	Soltu.DM1S1.02G004420	alpha/beta-Hydrolases superfamily protein
Soltu.DM.02G004130.1	Solver.v1.02_VERG004680	Soltu.DM1S1.02G004430	APS reductase
Soltu.DM.02G004140.1	Solver.v1.02_VERG004690	Soltu.DM1S1.02G004440	endonuclease/exonuclease/phosphatase family protein
Soltu.DM.02G004160.1	Solver.v1.02_VERG004710	Soltu.DM1S1.02G004460	U3 small nucleolar RNA-associated protein 6 domain containing protein
Soltu.DM.02G004170.1	Solver.v1.02_VERG004720	Soltu.DM1S1.02G004470	B-cell receptor-associated 31-like
Soltu.DM.02G004180.1	Solver.v1.02_VERG004730	Soltu.DM1S1.02G004480	B-cell receptor-associated 31-like
Soltu.DM.02G004190.1	Solver.v1.02_VERG004740	Soltu.DM1S1.02G004490	aspartic proteinase A1
Soltu.DM.02G004200.1	Solver.v1.02_VERG004750	Soltu.DM1S1.02G004500	WRKY family transcription factor
Soltu.DM.02G004240.1	Solver.v1.02_VERG004770	Soltu.DM1S1.02G004530	FtsH extracellular protease family
Soltu.DM.02G004280.1	Solver.v1.02_VERG004790	Soltu.DM1S1.02G004570	FtsH extracellular protease family
Soltu.DM.02G004290.1	Solver.v1.02_VERG004800	Soltu.DM1S1.02G004580	hypothetical protein
Soltu.DM.02G004320.1	Solver.v1.02_VERG004820	F-box and associated interaction domains-containing protein
Soltu.DM.02G004340.1	Solver.v1.02_VERG004870	PLATZ transcription factor family protein
Soltu.DM.02G004360.1	Solver.v1.02_VERG004860	Soltu.DM1S1.02G004610	PLATZ transcription factor family protein
Soltu.DM.02G004390.1	Soltu.DM1S1.02G004620	PLATZ transcription factor family protein
Soltu.DM.02G004400.1	Solver.v1.02_VERG004880	Soltu.DM1S1.02G004630	Core-2/I-branching beta-1,6-N-acetylglucosaminyltransferase family protein
Soltu.DM.02G004410.1	Solver.v1.02_VERG004890	Soltu.DM1S1.02G004640	ERD (early-responsive to dehydration stress) family protein
Soltu.DM.02G004420.1	Solver.v1.02_VERG004900	Soltu.DM1S1.02G004650	LRR and NB-ARC domains-containing disease resistance protein
Soltu.DM.02G004460.1	Solver.v1.02_VERG004920	Soltu.DM1S1.02G004670	malonyl-CoA decarboxylase family protein
Soltu.DM.02G004470.1	Solver.v1.02_VERG004940	Soltu.DM1S1.02G004680	P-loop containing nucleoside triphosphate hydrolases superfamily protein
Soltu.DM.02G004480.1	Soltu.DM1S1.02G004690	ethylene-forming enzyme
Soltu.DM.02G004490.1	Solver.v1.02_VERG004960	Soltu.DM1S1.02G004700	Octicosapeptide/Phox/Bem1p (PB1) domain-containing protein / tetratricopeptide repeat (TPR)-containing protein
Soltu.DM.02G004510.1	Solver.v1.02_VERG004970	Soltu.DM1S1.02G004710	Homeodomain-like superfamily protein
Soltu.DM.02G004520.1	Soltu.DM1S1.02G004720	autophagy protein Apg5 family
Soltu.DM.02G004540.1	Solver.v1.02_VERG004980	Soltu.DM1S1.02G004740	Regulator of chromosome condensation (RCC1) family with FYVE zinc finger domain
Soltu.DM.02G004560.2	Solver.v1.02_VERG005000	Soltu.DM1S1.02G004760	NAC domain containing protein
Soltu.DM.02G004570.1	Solver.v1.02_VERG005010	Soltu.DM1S1.02G004770	ALA-interacting subunit
Soltu.DM.02G004620.1	Solver.v1.02_VERG005020	Soltu.DM1S1.02G004790	Ras-related small GTP-binding family protein
Soltu.DM.02G004630.1	Solver.v1.02_VERG005030	Soltu.DM1S1.02G004810	conserved hypothetical protein
Soltu.DM.02G004640.1	Solver.v1.02_VERG005040	Soltu.DM1S1.02G004820	nodulin MtN21 /EamA-like transporter family protein
Soltu.DM.02G004650.1	Solver.v1.02_VERG005050	Soltu.DM1S1.02G004830	Late embryogenesis abundant (LEA) hydroxyproline-rich glycoprotein family
Soltu.DM.02G004660.1	Solver.v1.02_VERG005060	Soltu.DM1S1.02G004840	AMP-dependent synthetase and ligase family protein
Soltu.DM.02G004670.1	Solver.v1.02_VERG005120	Soltu.DM1S1.02G004870	AMP-dependent synthetase and ligase family protein
Soltu.DM.02G004680.1	Solver.v1.02_VERG005130	Soltu.DM1S1.02G004880	cationic amino acid transporter
Soltu.DM.02G004690.1	Solver.v1.02_VERG005140	Soltu.DM1S1.02G004910	cationic amino acid transporter
Soltu.DM.02G004710.1	Solver.v1.02_VERG005160	Soltu.DM1S1.02G004940	conserved hypothetical protein
Soltu.DM.02G004720.1	Solver.v1.02_VERG005170	auxin response factor
Soltu.DM.02G004730.1	Solver.v1.02_VERG005210	Soltu.DM1S1.02G004970	auxin response factor
Soltu.DM.02G004740.2	Solver.v1.02_VERG005220	Soltu.DM1S1.02G004980	auxin response factor
Soltu.DM.02G004770.1	Solver.v1.02_VERG005260	Soltu.DM1S1.02G005010	Disease resistance protein (CC-NBS-LRR class) family
Soltu.DM.02G004800.2	Solver.v1.02_VERG005270	Soltu.DM1S1.02G005020	Auxin efflux carrier family protein
Soltu.DM.02G004820.1	Soltu.DM1S1.02G005040	Histone superfamily protein
Soltu.DM.02G004880.1	Solver.v1.02_VERG005330	Soltu.DM1S1.02G005050	hypothetical protein
Soltu.DM.02G004830.1	Solver.v1.02_VERG005340	Soltu.DM1S1.02G005060	COP1-interactive protein
Soltu.DM.02G004850.1	Solver.v1.02_VERG005320	Soltu.DM1S1.02G005090	hypothetical protein
Soltu.DM.02G004890.1	Solver.v1.02_VERG005350	Soltu.DM1S1.02G005120	acyl carrier protein
Soltu.DM.02G004900.1	Solver.v1.02_VERG005360	Soltu.DM1S1.02G005130	hypothetical protein
Soltu.DM.02G004910.1	Solver.v1.02_VERG005410	Soltu.DM1S1.02G005160	hydroxy methylglutaryl CoA reductase
Soltu.DM.02G004920.1	Solver.v1.02_VERG005420	Soltu.DM1S1.02G005170	transducin family protein / WD-40 repeat family protein
Soltu.DM.02G004930.1	Solver.v1.02_VERG005460	Soltu.DM1S1.02G005180	AT hook motif DNA-binding family protein
Soltu.DM.02G004940.1	Solver.v1.02_VERG005480	Soltu.DM1S1.02G005200	RING/U-box superfamily protein
Soltu.DM.02G004960.1	Soltu.DM1S1.02G005190	RING/U-box superfamily protein
Soltu.DM.02G004970.1	Solver.v1.02_VERG005500	Soltu.DM1S1.02G005230	plant intracellular ras group-related LRR
Soltu.DM.02G005040.1	Solver.v1.02_VERG005690	Soltu.DM1S1.02G005270	Translation initiation factor IF6
Soltu.DM.02G005050.1	Solver.v1.02_VERG005700	Soltu.DM1S1.02G005280	Cysteine proteinases superfamily protein
Soltu.DM.02G005060.1	Solver.v1.02_VERG005720	Soltu.DM1S1.02G005290	RING/U-box superfamily protein
Soltu.DM.02G005070.1	Solver.v1.02_VERG005730	Soltu.DM1S1.02G005300	Seven transmembrane MLO family protein
Soltu.DM.02G005080.1	Solver.v1.02_VERG005740	Soltu.DM1S1.02G005310	Protein phosphatase 2C family protein
Soltu.DM.02G005090.1	Solver.v1.02_VERG005750	Soltu.DM1S1.02G005320	gibberellin 3-oxidase
Soltu.DM.02G005130.1	Soltu.DM1S1.02G005360	gibberellin 3-oxidase
Soltu.DM.02G005150.1	Soltu.DM1S1.02G005350	Protein phosphatase 2C family protein
Soltu.DM.02G005170.1	Solver.v1.02_VERG005760	F-box/RNI-like superfamily protein
Soltu.DM.02G005200.1	Solver.v1.02_VERG005780	Soltu.DM1S1.02G005380	Calcium-binding EF hand family protein
Soltu.DM.02G005210.1	Solver.v1.02_VERG005770	Soltu.DM1S1.02G005390	Transmembrane amino acid transporter family protein
Soltu.DM.02G005220.1	Solver.v1.02_VERG005790	Soltu.DM1S1.02G005410	Protein kinase superfamily protein
Soltu.DM.02G005230.1	Solver.v1.02_VERG005800	Soltu.DM1S1.02G005420	phosphatidylinositolglycan-related
Soltu.DM.02G005280.2	Solver.v1.02_VERG005840	Soltu.DM1S1.02G005450	Protein kinase superfamily protein
Soltu.DM.02G005300.1	Solver.v1.02_VERG005850	Soltu.DM1S1.02G005470	Phosphoinositide phosphatase family protein
Soltu.DM.02G005350.2	Solver.v1.02_VERG005870	Soltu.DM1S1.02G005500	ubiquitin family protein
Soltu.DM.02G005360.1	Solver.v1.02_VERG005890	Soltu.DM1S1.02G005510	Cyclin B2;2
Soltu.DM.02G005370.1	Solver.v1.02_VERG005930	Soltu.DM1S1.02G005520	AMP-dependent synthetase and ligase family protein
Soltu.DM.02G005380.1	Solver.v1.02_VERG005940	Soltu.DM1S1.02G005530	MATE efflux family protein
Soltu.DM.02G005390.1	Solver.v1.02_VERG005950	Soltu.DM1S1.02G005540	basic chitinase
Soltu.DM.02G005400.1	Solver.v1.02_VERG005960	Soltu.DM1S1.02G005550	NAC domain containing protein
Soltu.DM.02G005410.1	Solver.v1.02_VERG005970	Soltu.DM1S1.02G005560	ssDNA-binding transcriptional regulator
Soltu.DM.02G005420.1	Solver.v1.02_VERG005980	DHHC-type zinc finger family protein
Soltu.DM.02G005430.1	Solver.v1.02_VERG005990	Soltu.DM1S1.02G005580	ACT-like protein tyrosine kinase family protein
Soltu.DM.02G005440.1	Solver.v1.02_VERG006000	Soltu.DM1S1.02G005590	ankyrin repeat protein
Soltu.DM.02G005450.4	Solver.v1.02_VERG006010	Soltu.DM1S1.02G005600	RNA-binding (RRM/RBD/RNP motifs) family protein
Soltu.DM.02G005480.1	Solver.v1.02_VERG006020	Soltu.DM1S1.02G005610	phospholipase D delta
Soltu.DM.02G005500.1	Solver.v1.02_VERG006070	Soltu.DM1S1.02G005620	CheY-like two-component responsive regulator family protein
Soltu.DM.02G005520.1	Solver.v1.02_VERG006100	Soltu.DM1S1.02G005630	CheY-like two-component responsive regulator family protein
Soltu.DM.02G005530.1	Solver.v1.02_VERG006110	Soltu.DM1S1.02G005670	hypothetical protein
Soltu.DM.02G005540.1	Solver.v1.02_VERG006120	Soltu.DM1S1.02G005680	NAC domain containing protein
Soltu.DM.02G005550.1	Solver.v1.02_VERG006130	Soltu.DM1S1.02G005690	Senescence/dehydration-associated protein-related
Soltu.DM.02G005570.1	Solver.v1.02_VERG006150	Soltu.DM1S1.02G005710	No apical meristem (NAM) protein domain containing protein
Soltu.DM.02G005600.1	Solver.v1.02_VERG006170	Soltu.DM1S1.02G005740	Myb/SANT-like DNA-binding domain containing protein
Soltu.DM.02G005610.2	Solver.v1.02_VERG006190	Soltu.DM1S1.02G005750	Putative methyltransferase family protein
Soltu.DM.02G005620.1	Solver.v1.02_VERG006200	Soltu.DM1S1.02G005760	winged-helix DNA-binding transcription factor family protein
Soltu.DM.02G005650.1	Soltu.DM1S1.02G005780	Ribosomal L27e protein family
Soltu.DM.02G005660.1	Solver.v1.02_VERG006230	Soltu.DM1S1.02G005790	winged-helix DNA-binding transcription factor family protein
Soltu.DM.02G005670.1	Solver.v1.02_VERG006240	Soltu.DM1S1.02G005800	winged-helix DNA-binding transcription factor family protein
Soltu.DM.02G005680.1	Solver.v1.02_VERG006250	Soltu.DM1S1.02G005810	Basic-leucine zipper (bZIP) transcription factor family protein
Soltu.DM.02G005690.3	Solver.v1.02_VERG006260	Soltu.DM1S1.02G005820	RING/FYVE/PHD zinc finger superfamily protein
Soltu.DM.02G005700.1	Soltu.DM1S1.02G005830	hypothetical protein
Soltu.DM.02G005710.3	Solver.v1.02_VERG006290	Soltu.DM1S1.02G005840	Arabidopsis RAC-like
Soltu.DM.02G005740.1	Solver.v1.02_VERG006300	Soltu.DM1S1.02G005850	cytochrome P450, family 71, subfamily B, polypeptide
Soltu.DM.02G005750.1	Solver.v1.02_VERG006310	Soltu.DM1S1.02G005860	NEP-interacting protein
Soltu.DM.02G005580.1	Solver.v1.02_VERG006320	Soltu.DM1S1.02G005720	hypothetical protein
Soltu.DM.02G005790.1	Solver.v1.02_VERG006340	Soltu.DM1S1.02G005900	No apical meristem (NAM) protein domain containing protein
Soltu.DM.02G005800.1	Solver.v1.02_VERG006350	Soltu.DM1S1.02G005920	hypothetical protein
Soltu.DM.02G005810.1	Solver.v1.02_VERG006360	Soltu.DM1S1.02G005930	Senescence/dehydration-associated protein-related
Soltu.DM.02G005820.3	Solver.v1.02_VERG006370	Soltu.DM1S1.02G005940	Protein of unknown function (DUF1712)
Soltu.DM.02G005830.1	Solver.v1.02_VERG006400	Soltu.DM1S1.02G005960	ferredoxin-NADP(+)-oxidoreductase
Soltu.DM.02G005840.1	Solver.v1.02_VERG006410	Soltu.DM1S1.02G005970	armadillo repeat only
Soltu.DM.02G005860.1	Solver.v1.02_VERG006420	Soltu.DM1S1.02G005990	Plant invertase/pectin methylesterase inhibitor superfamily
Soltu.DM.02G005870.1	Solver.v1.02_VERG006440	sugar transporter
Soltu.DM.02G005880.1	Solver.v1.02_VERG006450	Soltu.DM1S1.02G006020	Chaperone DnaJ-domain superfamily protein
Soltu.DM.02G005890.1	Solver.v1.02_VERG006460	Soltu.DM1S1.02G006030	Chalcone-flavanone isomerase family protein
Soltu.DM.02G005900.1	Solver.v1.02_VERG006470	Soltu.DM1S1.02G006040	2-oxoglutarate (2OG) and Fe(II)-dependent oxygenase superfamily protein
Soltu.DM.02G005910.1	Solver.v1.02_VERG006480	Soltu.DM1S1.02G006060	Pyridoxal phosphate (PLP)-dependent transferases superfamily protein
Soltu.DM.02G005940.1	Solver.v1.02_VERG006500	Soltu.DM1S1.02G006090	Tetratricopeptide repeat protein 5 OB fold domain containing protein
Soltu.DM.02G005960.1	Solver.v1.02_VERG006490	Soltu.DM1S1.02G006080	hypothetical protein
Soltu.DM.02G005990.1	Solver.v1.02_VERG006510	Soltu.DM1S1.02G006100	NAC domain containing protein
Soltu.DM.02G006010.1	Solver.v1.02_VERG006520	Myb/SANT-like DNA-binding domain containing protein
Soltu.DM.02G006030.1	Soltu.DM1S1.02G006120	MuDR family transposase
Soltu.DM.02G006040.1	Solver.v1.02_VERG006530	Soltu.DM1S1.02G006130	Small nuclear ribonucleoprotein family protein
Soltu.DM.02G006050.1	Solver.v1.02_VERG006540	Soltu.DM1S1.02G006140	peptidylprolyl cis/trans isomerase, NIMA-interacting
Soltu.DM.02G006060.2	Solver.v1.02_VERG006550	Soltu.DM1S1.02G006150	RNA-binding (RRM/RBD/RNP motifs) family protein
Soltu.DM.02G006070.1	Solver.v1.02_VERG006560	Soltu.DM1S1.02G006160	BURP domain-containing protein
Soltu.DM.02G006080.1	Soltu.DM1S1.02G006170	Galactosyltransferase family protein
Soltu.DM.02G006100.1	Solver.v1.02_VERG006600	Soltu.DM1S1.02G006190	BURP domain-containing protein
Soltu.DM.02G006140.1	Solver.v1.02_VERG006630	Soltu.DM1S1.02G006230	BURP domain-containing protein
Soltu.DM.02G006150.1	Solver.v1.02_VERG006640	Soltu.DM1S1.02G006240	ATP binding microtubule motor family protein
Soltu.DM.02G006160.1	Solver.v1.02_VERG006660	Soltu.DM1S1.02G006250	fructose-bisphosphate aldolase
Soltu.DM.02G006170.3	Solver.v1.02_VERG006670	Soltu.DM1S1.02G006260	Protein of unknown function (DUF3353)
Soltu.DM.02G006180.1	Solver.v1.02_VERG006680	Soltu.DM1S1.02G006290	DNA binding;zinc ion binding;nucleic acid binding;nucleic acid binding
Soltu.DM.02G006190.1	Solver.v1.02_VERG006690	Soltu.DM1S1.02G006300	GATA transcription factor
Soltu.DM.02G006200.1	Solver.v1.02_VERG006700	Soltu.DM1S1.02G006310	Dehydrin domain containing protein
Soltu.DM.02G006210.1	Solver.v1.02_VERG006710	Soltu.DM1S1.02G006320	Lateral root primordium (LRP) protein-related
Soltu.DM.02G006230.2	Solver.v1.02_VERG006720	Soltu.DM1S1.02G006340	RTE1-homolog
Soltu.DM.02G006240.2	Solver.v1.02_VERG006730	Soltu.DM1S1.02G006350	FAD-linked oxidases family protein
Soltu.DM.02G006250.1	Solver.v1.02_VERG006750	Soltu.DM1S1.02G006400	Peroxidase superfamily protein
Soltu.DM.02G006260.1	Solver.v1.02_VERG006760	Soltu.DM1S1.02G006410	Pseudouridine synthase family protein
Soltu.DM.02G006270.1	Solver.v1.02_VERG006770	Soltu.DM1S1.02G006430	conserved hypothetical protein
Soltu.DM.02G006280.1	Solver.v1.02_VERG006780	Soltu.DM1S1.02G006440	Dehydrin domain containing protein
Soltu.DM.02G006290.1	Solver.v1.02_VERG006790	Soltu.DM1S1.02G006450	G-box binding factor
Soltu.DM.02G006300.1	Solver.v1.02_VERG006800	Soltu.DM1S1.02G006460	phosducin-like protein 3 homolog
Soltu.DM.02G006310.1	Solver.v1.02_VERG006810	Soltu.DM1S1.02G006470	cytochrome BC1 synthesis
Soltu.DM.02G006320.1	Solver.v1.02_VERG006820	Soltu.DM1S1.02G006480	conserved hypothetical protein
Soltu.DM.02G006330.1	Solver.v1.02_VERG006830	Soltu.DM1S1.02G006490	Phosphatidic acid phosphatase (PAP2) family protein
Soltu.DM.02G006340.1	Solver.v1.02_VERG006840	Soltu.DM1S1.02G006500	Phosphatidic acid phosphatase (PAP2) family protein
Soltu.DM.02G006360.1	Solver.v1.02_VERG006860	Soltu.DM1S1.02G006520	galactinol synthase
Soltu.DM.02G006370.1	Soltu.DM1S1.02G006540	gamma carbonic anhydrase
Soltu.DM.02G006380.2	Solver.v1.02_VERG006870	Soltu.DM1S1.02G006550	alpha/beta-Hydrolases superfamily protein
Soltu.DM.02G006390.1	Soltu.DM1S1.02G006560	CAP-binding protein
Soltu.DM.02G006410.1	Solver.v1.02_VERG006880	Soltu.DM1S1.02G006600	CAP-binding protein
Soltu.DM.02G006420.1	Solver.v1.02_VERG006900	Soltu.DM1S1.02G006620	RING/U-box superfamily protein
Soltu.DM.02G006430.1	Solver.v1.02_VERG006910	Soltu.DM1S1.02G006630	Tetratricopeptide repeat (TPR)-like superfamily protein
Soltu.DM.02G006450.1	Solver.v1.02_VERG006920	Soltu.DM1S1.02G006650	4-phosphopantetheine adenylyltransferase
Soltu.DM.02G006460.1	Solver.v1.02_VERG006930	Soltu.DM1S1.02G006660	laccase
Soltu.DM.02G006470.2	Solver.v1.02_VERG006940	Soltu.DM1S1.02G006670	tubby like protein
Soltu.DM.02G006480.1	Solver.v1.02_VERG006950	Soltu.DM1S1.02G006680	anaphase promoting complex
Soltu.DM.02G006490.1	Solver.v1.02_VERG006960	Soltu.DM1S1.02G006690	cryptochrome-interacting basic-helix-loop-helix
Soltu.DM.02G006500.1	Solver.v1.02_VERG006970	Soltu.DM1S1.02G006700	AAA-type ATPase family protein
Soltu.DM.02G006510.1	Solver.v1.02_VERG006980	Soltu.DM1S1.02G006720	HXXXD-type acyl-transferase family protein
Soltu.DM.02G006540.1	Soltu.DM1S1.02G006750	hypothetical protein
Soltu.DM.02G006550.1	Solver.v1.02_VERG007030	Soltu.DM1S1.02G006760	DNA glycosylase superfamily protein
Soltu.DM.02G006560.1	Soltu.DM1S1.02G006770	domains rearranged methyltransferase
Soltu.DM.02G006570.1	Solver.v1.02_VERG007050	Soltu.DM1S1.02G006780	Major facilitator superfamily protein
Soltu.DM.02G006580.1	Solver.v1.02_VERG007060	Soltu.DM1S1.02G006790	GATA type zinc finger transcription factor family protein
Soltu.DM.02G006590.1	Solver.v1.02_VERG007070	Soltu.DM1S1.02G006800	conserved hypothetical protein
Soltu.DM.02G006600.1	Solver.v1.02_VERG007080	Soltu.DM1S1.02G006810	chromatin remodeling
Soltu.DM.02G006620.1	Solver.v1.02_VERG007090	Soltu.DM1S1.02G006830	roline-rich extensin-like receptor kinase
Soltu.DM.02G006640.1	Soltu.DM1S1.02G006850	F-box family protein
Soltu.DM.02G006650.1	Solver.v1.02_VERG007100	Soltu.DM1S1.02G006860	signal recognition particle-related / SRP-related
Soltu.DM.02G006670.1	Solver.v1.02_VERG007110	Soltu.DM1S1.02G006890	Major facilitator superfamily protein
Soltu.DM.02G006680.1	Solver.v1.02_VERG007120	Soltu.DM1S1.02G006920	Major facilitator superfamily protein
Soltu.DM.02G006700.1	Solver.v1.02_VERG007140	Soltu.DM1S1.02G006940	Major facilitator superfamily protein
Soltu.DM.02G006710.1	Solver.v1.02_VERG007150	Soltu.DM1S1.02G006950	Tetratricopeptide repeat (TPR)-like superfamily protein
Soltu.DM.02G006720.1	Soltu.DM1S1.02G006960	U2 snRNP auxilliary factor, large subunit, splicing factor
Soltu.DM.02G006730.1	Solver.v1.02_VERG007170	Soltu.DM1S1.02G006970	U2 snRNP auxilliary factor, large subunit, splicing factor
Soltu.DM.02G006740.1	Solver.v1.02_VERG007180	Soltu.DM1S1.02G006980	C2H2-like zinc finger protein
Soltu.DM.02G006750.2	Solver.v1.02_VERG007210	Soltu.DM1S1.02G006990	basic region/leucine zipper transcription factor
Soltu.DM.02G006760.1	Solver.v1.02_VERG007220	Soltu.DM1S1.02G007010	homeobox protein
Soltu.DM.02G006770.1	Solver.v1.02_VERG007240	Soltu.DM1S1.02G007020	aminopeptidase P1
Soltu.DM.02G006790.1	Solver.v1.02_VERG007260	Soltu.DM1S1.02G007110	UDP-Glycosyltransferase superfamily protein
Soltu.DM.02G006820.1	Solver.v1.02_VERG007270	Soltu.DM1S1.02G007120	Brassinosteroid signalling positive regulator (BZR1) family protein
Soltu.DM.02G006830.2	Solver.v1.02_VERG007280	Soltu.DM1S1.02G007140	Major facilitator superfamily protein
Soltu.DM.02G006840.2	Solver.v1.02_VERG007290	Soltu.DM1S1.02G007150	conserved hypothetical protein
Soltu.DM.02G006860.1	Solver.v1.02_VERG007300	Soltu.DM1S1.02G007160	hypothetical protein
Soltu.DM.02G006850.2	Solver.v1.02_VERG007320	Soltu.DM1S1.02G007180	hypothetical protein
Soltu.DM.02G006870.1	Solver.v1.02_VERG007340	Soltu.DM1S1.02G007190	conserved hypothetical protein
Soltu.DM.02G006880.1	Solver.v1.02_VERG007350	Soltu.DM1S1.02G007200	Zinc-finger domain of monoamine-oxidase A repressor R1 protein
Soltu.DM.02G006890.1	Solver.v1.02_VERG007380	Soltu.DM1S1.02G007210	general regulatory factor
Soltu.DM.02G006910.1	Solver.v1.02_VERG007390	Target SNARE coiled-coil domain protein
Soltu.DM.02G006920.1	Solver.v1.02_VERG007400	Cytochrome c oxidase biogenesis protein Cmc1-like
Soltu.DM.02G006930.1	Solver.v1.02_VERG007410	Soltu.DM1S1.02G007230	TCP-1/cpn60 chaperonin family protein
Soltu.DM.02G006940.1	Solver.v1.02_VERG007420	hypothetical protein
Soltu.DM.02G006950.1	Solver.v1.02_VERG007430	Soltu.DM1S1.02G007240	Tubulin/FtsZ family protein
Soltu.DM.02G006960.1	Solver.v1.02_VERG007440	Soltu.DM1S1.02G007260	EamA-like transporter family
Soltu.DM.02G006970.1	Solver.v1.02_VERG007450	Soltu.DM1S1.02G007270	monogalactosyl diacylglycerol synthase
Soltu.DM.02G006990.1	Solver.v1.02_VERG007470	Soltu.DM1S1.02G007290	Rad23 UV excision repair protein family
Soltu.DM.02G007010.1	Solver.v1.02_VERG007490	Soltu.DM1S1.02G007300	3-ketoacyl-CoA synthase
Soltu.DM.02G007030.4	Solver.v1.02_VERG007510	Soltu.DM1S1.02G007320	Ribulose bisphosphate carboxylase (small chain) family protein
Soltu.DM.02G007050.3	Solver.v1.02_VERG007520	Soltu.DM1S1.02G007350	alpha/beta-Hydrolases superfamily protein
Soltu.DM.02G007060.1	Solver.v1.02_VERG007530	Soltu.DM1S1.02G007360	abscisic acid (aba)-deficient
Soltu.DM.02G007070.1	Solver.v1.02_VERG007540	Soltu.DM1S1.02G007370	UDP-N-acetylenolpyruvoylglucosamine reductase, C-terminal domain containing protein
Soltu.DM.02G007100.1	Soltu.DM1S1.02G007410	Leucine-rich repeat protein kinase family protein
Soltu.DM.02G007110.1	Soltu.DM1S1.02G007430	Mannose-6-phosphate isomerase, type I
Soltu.DM.02G007120.1	Solver.v1.02_VERG007590	Soltu.DM1S1.02G007440	conserved hypothetical protein
Soltu.DM.02G007130.1	Solver.v1.02_VERG007610	Soltu.DM1S1.02G007480	sterol
Soltu.DM.02G007140.1	Solver.v1.02_VERG007620	Soltu.DM1S1.02G007490	peptide met sulfoxide reductase
Soltu.DM.02G007160.1	Solver.v1.02_VERG007640	Soltu.DM1S1.02G007510	MATE efflux family protein
Soltu.DM.02G007170.1	Solver.v1.02_VERG007650	Soltu.DM1S1.02G007530	conserved hypothetical protein
Soltu.DM.02G007180.1	Solver.v1.02_VERG007660	Soltu.DM1S1.02G007540	anti- silencing function 1b
Soltu.DM.02G007190.1	Solver.v1.02_VERG007670	Soltu.DM1S1.02G007550	conserved hypothetical protein
Soltu.DM.02G007200.1	Soltu.DM1S1.02G007560	NOD26-like intrinsic protein 1;2
Soltu.DM.02G007210.1	Solver.v1.02_VERG007690	Soltu.DM1S1.02G007570	NOD26-like intrinsic protein 4;2
Soltu.DM.02G007220.1	Solver.v1.02_VERG007700	Soltu.DM1S1.02G007580	ARM repeat superfamily protein
Soltu.DM.02G007230.1	Solver.v1.02_VERG007710	Soltu.DM1S1.02G007590	Protein kinase superfamily protein
Soltu.DM.02G007240.1	Solver.v1.02_VERG007720	Soltu.DM1S1.02G007600	Calcium-binding EF-hand family protein
Soltu.DM.02G007250.1	Solver.v1.02_VERG007730	Soltu.DM1S1.02G007610	calmodulin like
Soltu.DM.02G007260.1	Solver.v1.02_VERG007750	Soltu.DM1S1.02G007620	Calcium-dependent lipid-binding (CaLB domain) family protein
Soltu.DM.02G007270.1	Solver.v1.02_VERG007760	Soltu.DM1S1.02G007630	Calcium-dependent lipid-binding (CaLB domain) family protein
Soltu.DM.02G007280.1	Solver.v1.02_VERG007770	Soltu.DM1S1.02G007640	hypothetical protein
Soltu.DM.02G007310.1	Solver.v1.02_VERG007810	Soltu.DM1S1.02G007660	Protein of unknown function (DUF1295)
Soltu.DM.02G007320.1	Solver.v1.02_VERG007820	Soltu.DM1S1.02G007670	Auxin-responsive family protein
Soltu.DM.02G007330.1	Solver.v1.02_VERG007830	Soltu.DM1S1.02G007680	hydroxyproline-rich glycoprotein family protein
Soltu.DM.02G007340.1	Solver.v1.02_VERG007840	Soltu.DM1S1.02G007690	hydroxyproline-rich glycoprotein family protein
Soltu.DM.02G007350.1	Solver.v1.02_VERG007850	Soltu.DM1S1.02G007700	beta HLH protein
Soltu.DM.02G007360.1	Solver.v1.02_VERG007870	Soltu.DM1S1.02G007710	Cysteine-rich TM module stress tolerance domain containing protein
Soltu.DM.02G007370.2	Solver.v1.02_VERG007880	Soltu.DM1S1.02G007720	Protein of unknown function (duplicated DUF1399)
Soltu.DM.02G007380.2	Soltu.DM1S1.02G007730	S-adenosyl-L-methionine-dependent methyltransferases superfamily protein
Soltu.DM.02G007390.1	Soltu.DM1S1.02G007740	Eukaryotic aspartyl protease family protein
Soltu.DM.02G007400.4	Solver.v1.02_VERG007900	Soltu.DM1S1.02G007750	peroxisomal NAD-malate dehydrogenase
Soltu.DM.02G007410.1	Solver.v1.02_VERG007910	Soltu.DM1S1.02G007770	conserved hypothetical protein
Soltu.DM.02G007420.1	Solver.v1.02_VERG007920	Soltu.DM1S1.02G007780	Homeobox-leucine zipper protein family
Soltu.DM.02G007440.1	Solver.v1.02_VERG007930	Soltu.DM1S1.02G007800	1-amino-cyclopropane-1-carboxylate synthase
Soltu.DM.02G007450.1	Solver.v1.02_VERG007940	Soltu.DM1S1.02G007810	1-amino-cyclopropane-1-carboxylate synthase
Soltu.DM.02G007460.3	Solver.v1.02_VERG007950	Soltu.DM1S1.02G007820	squalene epoxidase
Soltu.DM.02G007470.2	Solver.v1.02_VERG007960	Soltu.DM1S1.02G007830	RNA-binding (RRM/RBD/RNP motifs) family protein
Soltu.DM.02G007480.1	Solver.v1.02_VERG007970	Soltu.DM1S1.02G007840	Thioredoxin superfamily protein
Soltu.DM.02G007490.1	Solver.v1.02_VERG007980	Soltu.DM1S1.02G007850	Carbohydrate-binding protein
Soltu.DM.02G007500.1	Solver.v1.02_VERG007990	Soltu.DM1S1.02G007860	hypothetical protein
Soltu.DM.02G007510.1	Solver.v1.02_VERG008000	Soltu.DM1S1.02G007870	conserved hypothetical protein
Soltu.DM.02G007520.1	Solver.v1.02_VERG008020	Soltu.DM1S1.02G007880	ARM repeat superfamily protein
Soltu.DM.02G007530.1	Soltu.DM1S1.02G007890	telomere repeat binding factor
Soltu.DM.02G007540.1	Solver.v1.02_VERG008030	Soltu.DM1S1.02G007910	ADP-ribosylation factor-like A1C
Soltu.DM.02G007550.1	Solver.v1.02_VERG008040	Ribosomal L29 family protein
Soltu.DM.02G007560.1	Solver.v1.02_VERG008050	Soltu.DM1S1.02G007930	APS kinase
Soltu.DM.02G007580.1	Solver.v1.02_VERG008060	Soltu.DM1S1.02G007950	Translation protein SH3-like family protein
Soltu.DM.02G007590.1	Solver.v1.02_VERG008080	Soltu.DM1S1.02G007960	calcium ATPase
Soltu.DM.02G007600.1	Solver.v1.02_VERG008100	Soltu.DM1S1.02G007970	Acyl-CoA N-acyltransferases (NAT) superfamily protein
Soltu.DM.02G007610.1	Solver.v1.02_VERG008130	Soltu.DM1S1.02G007980	Protein kinase superfamily protein
Soltu.DM.02G007620.1	Solver.v1.02_VERG008140	Soltu.DM1S1.02G007990	Transcriptional regulator of RNA polII, SAGA, subunit domain containing protein
Soltu.DM.02G007630.2	Solver.v1.02_VERG008150	Soltu.DM1S1.02G008000	Phototropic-responsive NPH3 family protein
Soltu.DM.02G007650.1	Solver.v1.02_VERG008160	Soltu.DM1S1.02G008020	Chaperone DnaJ-domain superfamily protein
Soltu.DM.02G007680.1	Solver.v1.02_VERG008170	Soltu.DM1S1.02G008030	2-oxoglutarate (2OG) and Fe(II)-dependent oxygenase superfamily protein
Soltu.DM.02G007690.1	Solver.v1.02_VERG008180	Soltu.DM1S1.02G008040	alpha/beta-Hydrolases superfamily protein
Soltu.DM.02G007700.1	Solver.v1.02_VERG008190	Soltu.DM1S1.02G008050	alpha/beta-Hydrolases superfamily protein
Soltu.DM.02G007730.1	Solver.v1.02_VERG008200	Soltu.DM1S1.02G008060	transducin family protein / WD-40 repeat family protein
Soltu.DM.02G007740.1	Soltu.DM1S1.02G008070	Auxin-responsive GH3 family protein
Soltu.DM.02G007750.1	Soltu.DM1S1.02G008080	transducin family protein / WD-40 repeat family protein
Soltu.DM.02G007760.1	Soltu.DM1S1.02G008090	Auxin-responsive GH3 family protein
Soltu.DM.02G007770.1	Solver.v1.02_VERG008250	Soltu.DM1S1.02G008100	Auxin-responsive GH3 family protein
Soltu.DM.02G007790.1	Solver.v1.02_VERG008260	Soltu.DM1S1.02G008120	cytochrome P450, family 81, subfamily D, polypeptide
Soltu.DM.02G007800.1	Solver.v1.02_VERG008290	Soltu.DM1S1.02G008130	CYCLIN D3;2
Soltu.DM.02G007810.1	Solver.v1.02_VERG008300	Soltu.DM1S1.02G008140	hypothetical protein
Soltu.DM.02G007830.1	Soltu.DM1S1.02G008160	mitogen-activated protein kinase kinase kinase
Soltu.DM.02G007840.1	Solver.v1.02_VERG008320	Soltu.DM1S1.02G008170	mitogen-activated protein kinase kinase kinase
Soltu.DM.02G007860.1	Soltu.DM1S1.02G008190	mitogen-activated protein kinase kinase kinase
Soltu.DM.02G007870.1	Soltu.DM1S1.02G008200	CYCLIN D3;2
Soltu.DM.02G007820.1	Soltu.DM1S1.02G008230	hypothetical protein
Soltu.DM.02G007930.1	Soltu.DM1S1.02G008240	mitogen-activated protein kinase kinase kinase
Soltu.DM.02G007950.1	Soltu.DM1S1.02G008260	SKP1-like
Soltu.DM.02G007960.1	Soltu.DM1S1.02G008270	mitogen-activated protein kinase kinase kinase
Soltu.DM.02G007970.1	Solver.v1.02_VERG008340	Soltu.DM1S1.02G008280	mitogen-activated protein kinase kinase kinase
Soltu.DM.02G007980.1	Solver.v1.02_VERG008350	Soltu.DM1S1.02G008290	CYCLIN D3;3
Soltu.DM.02G007990.1	Solver.v1.02_VERG008370	Soltu.DM1S1.02G008300	hypothetical protein
Soltu.DM.02G008000.1	Soltu.DM1S1.02G008310	E3 ubiquitin ligase SCF complex subunit SKP1/ASK1 family protein
Soltu.DM.02G008010.1	Soltu.DM1S1.02G008320	mitogen-activated protein kinase kinase kinase
Soltu.DM.02G008050.1	Solver.v1.02_VERG008420	Soltu.DM1S1.02G008360	WRKY DNA-binding protein
Soltu.DM.02G008060.1	Solver.v1.02_VERG008430	Soltu.DM1S1.02G008370	Leucine-rich repeat (LRR) family protein
Soltu.DM.02G008070.1	Solver.v1.02_VERG008440	Protein of unknown function (DUF579)
Soltu.DM.02G008080.1	Solver.v1.02_VERG008450	Cystathionine beta-synthase (CBS) family protein
Soltu.DM.02G008090.1	Solver.v1.02_VERG008460	Soltu.DM1S1.02G008390	Integrase-type DNA-binding superfamily protein
Soltu.DM.02G008100.1	Solver.v1.02_VERG008470	Soltu.DM1S1.02G008400	Peroxidase superfamily protein
Soltu.DM.02G008110.1	Solver.v1.02_VERG008510	Soltu.DM1S1.02G008420	mitogen-activated protein kinase kinase kinase
Soltu.DM.02G008120.1	Solver.v1.02_VERG008550	Soltu.DM1S1.02G008430	Remorin family protein
Soltu.DM.02G008130.1	Solver.v1.02_VERG008560	Soltu.DM1S1.02G008440	Calcium-binding EF-hand family protein
Soltu.DM.02G008140.1	Solver.v1.02_VERG008570	Soltu.DM1S1.02G008450	calmodulin like
Soltu.DM.02G008160.1	Solver.v1.02_VERG008590	Soltu.DM1S1.02G008470	Tetratricopeptide repeat (TPR)-like superfamily protein
Soltu.DM.02G008170.1	Solver.v1.02_VERG008600	Soltu.DM1S1.02G008480	Eukaryotic aspartyl protease family protein
Soltu.DM.02G008200.1	Solver.v1.02_VERG008630	Soltu.DM1S1.02G008500	NAD(P)-binding Rossmann-fold superfamily protein
Soltu.DM.02G008210.1	Solver.v1.02_VERG008640	Soltu.DM1S1.02G008510	CDPK-related kinase
Soltu.DM.02G008220.2	Solver.v1.02_VERG008650	Soltu.DM1S1.02G008520	Phosphoglycerate mutase family protein
Soltu.DM.02G008230.1	Solver.v1.02_VERG008660	Soltu.DM1S1.02G008530	PATATIN-like protein
Soltu.DM.02G008240.1	Solver.v1.02_VERG008670	Soltu.DM1S1.02G008540	PATATIN-like protein
Soltu.DM.02G008250.1	Solver.v1.02_VERG008680	Soltu.DM1S1.02G008550	mitogen-activated protein kinase kinase kinase
Soltu.DM.02G008260.1	Solver.v1.02_VERG008700	Soltu.DM1S1.02G008560	ASYMMETRIC LEAVES 2-like
Soltu.DM.02G008270.1	Solver.v1.02_VERG008690	Soltu.DM1S1.02G008570	ASYMMETRIC LEAVES 2-like
Soltu.DM.02G008280.1	Soltu.DM1S1.02G008580	hypothetical protein
Soltu.DM.02G008290.1	Solver.v1.02_VERG008720	Soltu.DM1S1.02G008600	SWIB complex BAF60b domain-containing protein
Soltu.DM.02G008300.2	Solver.v1.02_VERG008730	Soltu.DM1S1.02G008620	SKU5  similar
Soltu.DM.02G008310.1	Solver.v1.02_VERG008740	Soltu.DM1S1.02G008630	Autophagy-related protein 101 domain containing protein
Soltu.DM.02G008320.1	Solver.v1.02_VERG008750	Soltu.DM1S1.02G008640	cytochrome P450, family 76, subfamily C, polypeptide
Soltu.DM.02G008330.1	Solver.v1.02_VERG008770	Soltu.DM1S1.02G008650	glucan synthase-like
Soltu.DM.02G008340.1	Soltu.DM1S1.02G008710	cytochrome P450, family 76, subfamily C, polypeptide
Soltu.DM.02G008360.1	Soltu.DM1S1.02G008680	cytochrome P450, family 76, subfamily C, polypeptide
Soltu.DM.02G008370.1	Solver.v1.02_VERG008820	Soltu.DM1S1.02G008690	cytochrome P450, family 76, subfamily C, polypeptide
Soltu.DM.02G008390.1	Solver.v1.02_VERG008830	Soltu.DM1S1.02G008700	cytochrome P450, family 76, subfamily C, polypeptide
Soltu.DM.02G008380.1	Solver.v1.02_VERG008850	cytochrome P450, family 76, subfamily C, polypeptide
Soltu.DM.02G008410.1	Soltu.DM1S1.02G008720	cytochrome P450, family 76, subfamily C, polypeptide
Soltu.DM.02G008430.1	Solver.v1.02_VERG008900	Soltu.DM1S1.02G008740	methyl esterase
Soltu.DM.02G008440.1	Solver.v1.02_VERG008910	Soltu.DM1S1.02G008750	methyl esterase
Soltu.DM.02G008450.1	Solver.v1.02_VERG008920	Soltu.DM1S1.02G008760	methyl esterase
Soltu.DM.02G008510.1	Solver.v1.02_VERG008970	methyl esterase
Soltu.DM.02G008540.1	Solver.v1.02_VERG008960	Soltu.DM1S1.02G008770	methyl esterase
Soltu.DM.02G008570.1	Solver.v1.02_VERG008980	Soltu.DM1S1.02G008790	OBF binding protein
Soltu.DM.02G008580.1	Solver.v1.02_VERG008990	Soltu.DM1S1.02G008800	ATP binding;leucine-tRNA ligases;aminoacyl-tRNA ligases;nucleotide binding;ATP binding;aminoacyl-tRNA ligases
Soltu.DM.02G008590.1	Solver.v1.02_VERG009000	Soltu.DM1S1.02G008810	AP2/B3-like transcriptional factor family protein
Soltu.DM.02G008600.2	Solver.v1.02_VERG009020	Soltu.DM1S1.02G008820	high mobility group B2
Soltu.DM.02G008610.1	Solver.v1.02_VERG009010	Soltu.DM1S1.02G008830	high mobility group B2
Soltu.DM.02G008620.1	Solver.v1.02_VERG009040	Soltu.DM1S1.02G008850	Transcriptional factor B3 family protein
Soltu.DM.02G008640.1	Soltu.DM1S1.02G008880	Transcriptional factor B3 family protein
Soltu.DM.02G008660.1	Soltu.DM1S1.02G008890	related to vernalization1
Soltu.DM.02G008670.1	Soltu.DM1S1.02G008900	AP2/B3-like transcriptional factor family protein
[truncated: 2,334,620 more chars]
